# Supplementary material for: Deep quantification of substrate turnover defines protease subsite cooperativity
Source: Mol Syst Biol. 2024 Oct 28;20(12):3. doi: 10.1038/s44320-024-00071-4 (PMC11612144; doi:10.1038/s44320-024-00071-4)
Supplement: Supplementary file 2 — Dataset EV1 [file 44320_2024_71_MOESM2_ESM.xlsx]

## Sheet: Legend Data set EV1
Data set EV1 - List of peptides detected and quantified in input as well as in DPF-3 and DPP4 digested condition. Levels are log2-transformed and mean centered.

## Sheet: Peptide_Levels_dpf-3_dpp4
Peptide squence	Status	DPF-3	DPP4	No enzyme control (for comparing with DPF-3 digested samples)	No enzyme control (for comparing with DPP4 digested samples)
AAAAAAAAAAAAAAAGAGAGAK	Tryptic+	-2.54624	-3.15339	-2.52436	-2.49649
AAAAAAAAAAGAAGGR	Non-Tryptic+	-1.99749	-2.04291	-1.93073	-1.94732
AAAAAAAAAPAAAATAPTTAATTAATAAQ	Tryptic+	-1.25117	-1.45639	-1.11259	-1.33611
AAAAAAAGDSDSWDADAFSVEDPVRK	Non-Tryptic+	-1.87329	-1.64587	-1.73815	-1.73207
AAAAAADPNAAWAAYYSH	Non-Tryptic+	-0.853053	-3.87052	0.832043	0.773883
AAAAAAGAASGLPGPVAQGLK	Non-Tryptic+	-0.901355	-0.733458	-0.914158	-0.917373
AAAAAWEEPSSGNGTAR	Tryptic+	-2.54725	-4.5894	-1.82503	-2.01608
AAAAELSLLEK	Non-Tryptic+	0.933135	1.02227	0.965691	0.944782
AAAALINFTEDCPK	Non-Tryptic+	-1.05754	-3.52775	1.38548	1.40104
AAADGPPAADGEDGQDPHSK	Non-Tryptic+	-1.16145	-0.343437	-0.996923	-1.04526
AAADSDPNLDPLMNPHIR	Tryptic+	0.0705774	-2.47541	0.129229	0.180508
AAAEAAAEAK	Tryptic+	-1.11311	-3.01444	-1.24946	-1.22809
AAAEDVNVTFEDQQK	Tryptic+	1.25862	-2.00957	1.27333	1.27328
AAAEEGHIIPR	Tryptic+	-4.18739	-4.77839	-3.49864	-3.20722
AAAEIDEEPVSK	Non-Tryptic+	0.76079	-0.618333	-0.497687	-0.462968
AAAEVAGQFVIK	Tryptic+	2.85854	-2.12758	3.01211	2.99438
AAAEVNQDYGLD	Non-Tryptic+	-1.17795	-5.51316	-1.00252	-1.0177
AAAEVNQDYGLDPK	Tryptic+	1.93991	-4.21635	2.1184	2.02177
AAAFEEQENETVVVK	Tryptic+	1.82462	-3.29895	1.81568	1.81871
AAAFEQLQK	Tryptic+	-3.20495	-4.32941	-1.88902	-2.02324
AAAGAAATHLEVAR	Non-Tryptic+	-3.24609	-4.13818	-3.36023	-3.22891
AAAGDLGGDHLAFSCDVAK	Tryptic+	-0.854594	-5.25005	-0.409628	-0.43893
AAAGEDYK	Tryptic+	-0.201471	-3.07487	0.592519	0.602519
AAAGEFADDPCSSVK	Tryptic+	-0.913868	-1.40183	-0.719796	-0.736139
AAAGIFLNNVK	Non-Tryptic+	3.42049	-0.259195	-0.310277	-0.063082
AAAGPAHHK	Tryptic+	0.889575	-1.67394	1.2831	1.49598
AAAGSHFDAAK	Tryptic+	-0.846061	-1.04159	-0.833815	-0.724027
AAAGYDVEK	Non-Tryptic+	0.149259	-2.80512	-2.4907	-2.0897
AAAHHYGAQCDK	Tryptic+	1.53194	-3.78699	1.89337	1.91733
AAAIGIDLGTTYSCVGVFQHGK	Tryptic+	-2.05559	-1.88862	-1.89174	-1.96527
AAALASGCTVEIK	Tryptic+	-0.528503	-2.7024	0.0116039	-0.0334561
AAALEAMK	Tryptic+	0.290623	-3.20389	1.66658	1.70319
AAALEEHNAAMK	Tryptic+	0.148894	-0.0836172	0.0699114	0.0981042
AAALEFLNR	Tryptic+	-3.06311	-4.40272	-0.21124	-0.396773
AAAMANNLQK	Tryptic+	-0.0376334	-1.38014	0.238745	0.108884
AAAMDVDTPSGTNSGAGK	Non-Tryptic+	-1.4421	-1.23808	-1.37373	-1.34978
AAAPAPEEEMDECEQALAAEPK	Tryptic+	-0.187017	-4.07242	-0.270153	-0.272003
AAAPGVEDEPLLR	Tryptic+	-0.696361	-5.24802	-0.677989	-0.626357
AAASLAAVSGTAAASLGSAQPTDLGAHK	Tryptic+	-0.379215	-1.66976	-0.308143	-0.384145
AAASTDYYK	Tryptic+	-4.99997	-4.90027	0.718585	0.571458
AAATAEEPDPK	Tryptic+	0.783476	-1.18928	0.58331	0.757888
AAATAPAPTAHK	Non-Tryptic+	-0.93908	1.72365	-3.62512	-3.50155
AAATGPSFWLGNETLK	Non-Tryptic+	-4.22696	-4.42114	-4.67385	-4.06632
AAATLTSK	Non-Tryptic+	-0.980944	-4.23103	-0.391424	-0.482233
AAATVTK	Non-Tryptic+	-0.770597	-4.97748	-4.70858	-5.59235
AAAVAAAGAGEPQSPDELLPK	Non-Tryptic+	-0.80684	-0.718893	-1.06985	-0.827297
AAAVGTANK	Tryptic+	-0.127893	-4.76913	0.577104	0.500567
AAAVLPVLDLAQR	Tryptic+	-0.0563047	-2.02675	0.467502	0.410018
AAAVPVEFQEHHLSEVQNMASEEK	Tryptic+	1.15617	-0.960254	1.27123	1.27688
AAAVSLENVLLDVK	Tryptic+	0.652238	-1.30534	1.18263	1.13307
AAAVVGINSETIMK	Tryptic+	1.36044	-0.0408969	1.5164	1.52248
AAAYCTGLLLAR	Non-Tryptic+	-5.11137	-5.02362	-1.71094	-1.54863
AACDATYNEIVTFER	Non-Tryptic+	-2.77078	-2.93249	-2.19376	-2.04783
AACEQQAVALTLQEDR	Tryptic+	-3.18849	-4.97416	-3.25254	-3.15109
AACLLDGVPVALK	Tryptic+	-0.152183	-3.45101	0.609531	0.512172
AADAEAEVASLNR	Tryptic+	0.572814	0.69211	0.608137	0.549653
AADALEEQQR	Tryptic+	-3.22117	-4.81755	-3.27071	-3.2163
AADCEVEQWDSDEPIPAK	Tryptic+	-1.69134	-3.16255	-1.68168	-1.75585
AADEEAFEDNSEEYIR	Tryptic+	0.0493008	-0.00685883	0.0701898	-0.00641518
AADEEAFEDNSEEYIRR	Tryptic+	-1.47114	-1.66739	-1.41111	-1.41968
AADEVAEGK	Tryptic+	-0.30545	-1.80505	-0.315636	-0.48901
AADEVLAEAK	Tryptic+	1.82688	0.893306	1.84449	1.86745
AADFIDQALAQK	Tryptic+	1.75094	-1.59575	1.88689	1.93911
AADFLSEPEGGPEMAK	Tryptic+	-3.19201	-3.76969	-2.97935	-3.18504
AADFQLHTHVNDGTEFGGSIYQK	Tryptic+	2.46163	-1.1465	2.88893	2.87821
AADGGERPLAASPPGTVK	Tryptic+	-0.823018	-3.55146	-0.851111	-0.731309
AADHLKPFLDDSTLR	Tryptic+	1.04217	-3.71199	1.01553	1.05316
AADIDLYHCPNCEVLHGPSIMK	Tryptic+	-1.10833	-5.32108	-1.19739	-1.08634
AADIDQEVK	Tryptic+	-1.44837	-5.34773	-1.13817	-1.29518
AADIEQQAVFAVFDENK	Tryptic+	-2.68666	-5.12468	-2.55828	-2.73314
AADIHTFSSVLEK	Tryptic+	-0.532314	-1.73174	-0.255458	-0.156123
AADIIDGLR	Tryptic+	-0.552158	-5.85321	0.035231	-0.025887
AADISESSGADCK	Non-Tryptic+	-1.28278	-1.22553	-0.209733	-0.187713
AADISLDNLVEGK	Tryptic+	1.6061	-1.54596	1.59489	1.64974
AADLLAVHAVK	Tryptic+	1.44991	0.77993	1.55137	1.51857
AADLLAYIHK	Tryptic+	1.1885	-2.30189	1.25095	1.26982
AADLLYAMCDR	Tryptic+	0.0429312	-1.54659	0.0760209	0.0137548
AADLNGDLTATR	Tryptic+	0.115585	-4.1299	0.280226	0.259816
AADLQLEMTQK	Tryptic+	0.964373	-0.899014	0.996529	0.96076
AADNQIYIAGHPAFVNYSTSQK	Non-Tryptic+	-2.83969	-4.81879	-2.51602	-2.60246
AADQFDIYSSQQSK	Tryptic+	-2.43168	-4.86837	-2.27671	-2.32076
AADSICDGDLVDSQIR	Tryptic+	-2.77141	-5.08189	-2.80593	-2.63192
AADSQNSGEGNTGAAESSFSQEVSR	Tryptic+	-2.85505	-4.84092	-2.81902	-2.96503
AADSSDEEEEHGGHK	Non-Tryptic+	0.666121	-6.38281	0.502165	0.62921
AADTEASEQQALHTVQYGLLK	Non-Tryptic+	0.906001	-2.06668	-3.05313	-2.62671
AADTIGYPVMIR	Tryptic+	1.64464	-2.80678	2.54085	2.44712
AADVSVTHRPPLSPK	Non-Tryptic+	-0.117276	-0.0333331	-0.209549	-0.222984
AAEAAAAPAESAAPAAGEEPSK	Tryptic+	1.73384	-1.68559	1.69731	1.75755
AAEAAAAPAESAAPAAGEEPSKEEGEPK	Tryptic+	0.793745	-1.03443	0.855415	0.81155
AAEAEPEHSFDGLR	Non-Tryptic+	2.59183	-2.14527	1.03394	1.00128
AAEAHVDAHYYEQNEQPTGTCAAC	Non-Tryptic+	-3.74763	-4.69829	-3.41401	-4.27277
AAEAHVDAHYYEQNEQPTGTCAACITGDNR	Tryptic+	-0.667047	-4.65394	-0.201361	-0.305065
AAECNIVVTQPR	Tryptic+	0.334045	-3.34237	0.705935	0.621786
AAEDDEDDDVDTK	Tryptic+	3.13804	3.16546	3.07717	3.04247
AAEDDEDDDVDTKK	Tryptic+	-2.74979	-2.81166	-2.77122	-2.77434
AAEDIQGDDR	Non-Tryptic+	-1.27487	-5.35068	-1.19029	-1.36681
AAEDSPYWVSPAYSK	Tryptic+	-1.32336	-3.05936	-0.847518	-0.981056
AAEEAFVNDIDESSPGTEWER	Non-Tryptic+	0.173052	-0.405747	-0.0038372	0.123953
AAEEEDEADPK	Tryptic+	0.889146	0.502293	0.770304	0.80075
AAEEFVNIYYETMDK	Tryptic+	-0.0680236	-2.07829	-0.0317988	0.0653139
AAEEFVNVYYTTMDK	Tryptic+	1.50936	-0.0213422	1.53183	1.4956
AAEEIGIK	Tryptic+	0.33775	-2.62199	0.332747	0.352118
AAEEIGIKATHIK	Tryptic+	-1.22705	-2.84448	-1.72524	-1.65942
AAEEQGDDQDSEK	Tryptic+	1.30488	-1.0321	1.26085	1.23593
AAEEVEAK	Tryptic+	-1.31293	-3.00261	-1.47343	-1.39233
AAEEVLQTVDHYK	Non-Tryptic+	-0.430174	-0.223171	-0.383707	-0.370372
AAEHAWQK	Tryptic+	0.870494	-2.39869	1.19096	1.17459
AAEHEVPLQER	Tryptic+	1.48222	-3.63982	1.52176	1.52807
AAEIYGVTHTR	Tryptic+	2.00705	-3.34024	2.09597	2.08661
AAELFVETIAK	Tryptic+	3.50207	-1.25867	3.58468	3.58444
AAELIANSLATAGDGLIELR	Tryptic+	-0.663892	-2.62259	-0.670897	-0.536594
AAELLQDEYSGR	Tryptic+	-1.55099	-4.02429	-1.41041	-1.64361
AAELTATQVEEEEEEEDFRK	Tryptic+	-3.61237	-4.17075	-3.8777	-4.20326
AAEMEHLLER	Tryptic+	2.06339	1.57434	1.64606	1.79081
AAEMLSQLDLFSR	Tryptic+	0.348565	-0.258747	0.838045	0.806071
AAEMMASLLK	Tryptic+	1.7042	-0.861095	2.06029	2.0558
AAEPQEQEFGK	Tryptic+	-0.413861	-3.51247	-0.461343	-0.64801
AAESLADPTEYENLFPGLK	Tryptic+	0.814364	-5.22348	0.846657	0.871839
AAESVSKPDVSEEAPGPSK	Tryptic+	1.47334	-1.37932	1.37909	1.39382
AAETHFGFETVSEEEK	Tryptic+	0.537145	-1.8978	0.582685	0.599422
AAEVWMDEYK	Tryptic+	0.684233	-1.52303	1.21661	1.25463
AAFAELHNCIIDK	Tryptic+	-1.90326	-1.76487	1.21048	1.1815
AAFDDAIAELDTLSEESYK	Tryptic+	1.17506	0.476831	1.51764	1.50969
AAFGEEVDAVDTGISR	Tryptic+	-3.07852	-4.87676	-3.19354	-2.74165
AAFGILSYEHRPLK	Non-Tryptic+	0.145446	0.149737	0.154335	0.122166
AAFGISDSYVDGSSFDPQR	Tryptic+	-3.81988	-3.64179	0.0112262	-0.0694257
AAFPLHDCK	Tryptic+	-0.570269	-3.68587	0.556067	0.684403
AAFQSLLDAQADEAVLDHPDLK	Tryptic+	-0.958741	-1.71538	0.14034	0.213046
AAFTAFEEAQLPR	Tryptic+	-1.16608	-1.08783	2.8033	2.78566
AAFVLPEFAR	Tryptic+	-5.26757	-4.69396	-0.428164	-0.439126
AAFVSEQQQK	Tryptic+	-1.39611	-1.49453	1.40106	1.4385
AAGAEPDSILKPELLSAIEK	Tryptic+	1.14467	-1.61068	1.03524	1.1062
AAGAGATHSPPTDLVWK	Non-Tryptic+	0.774766	-1.41857	0.841119	0.830866
AAGAGVAHSPPSTLVWK	Non-Tryptic+	0.282177	-1.80909	0.315939	0.160067
AAGCNIPVASVAAGFPAGQTHLK	Tryptic+	1.23254	-0.640734	1.27449	1.24356
AAGDGDCGTTHSR	Tryptic+	-0.784823	-2.41428	-0.912906	-0.781164
AAGDSNLK	Tryptic+	-0.303769	-1.51122	-0.141183	-0.119786
AAGDTTVIENSDVSPETESSEK	Tryptic+	-0.252332	-0.226295	-0.279969	-0.303264
AAGEVLEPANLLAEEK	Tryptic+	-1.26942	-1.56447	-1.10555	-1.16593
AAGGFTHDELLK	Tryptic+	1.91061	-2.03887	2.31476	2.27328
AAGGQGHAMIVEAYPK	Non-Tryptic+	1.90113	0.525014	2.08027	2.06038
AAGGVEHQQLLDLAQK	Non-Tryptic+	1.77622	-1.01683	-3.241	-2.82913
AAGGVSHDELLDLAK	Non-Tryptic+	2.08286	-0.0241215	-0.2211	-0.278095
AAGHDGGMIVFK	Non-Tryptic+	2.12832	-0.698983	2.27446	2.26324
AAGHEPHLLAR	Tryptic+	-0.205413	-2.2652	-0.196313	-0.0760686
AAGHPGDPESQQR	Tryptic+	1.47823	-2.97992	1.47144	1.44622
AAGLDVTSPEPLPTNHPLLTLK	Non-Tryptic+	1.28593	-0.844423	-4.7336	-5.9947
AAGLEPVGHYEEVELTETSVNVGPER	Tryptic+	-3.86696	-4.86137	-4.2113	-4.38529
AAGLIGDLCTAFGK	Non-Tryptic+	0.707268	-2.98842	1.2906	1.24263
AAGLVSDLDADSGLTLSR	Tryptic+	-0.910535	-5.17273	-0.88973	-0.972565
AAGNPGSLAAPIDHK	Tryptic+	0.372194	-2.52069	0.372147	0.189582
AAGPLLTDECR	Tryptic+	-4.13323	-4.73543	-3.3626	-3.71178
AAGPSLSHTSGGTQSK	Tryptic+	2.72866	0.0937856	2.60326	2.74563
AAGQPYEQHAK	Tryptic+	1.19811	-2.83321	1.15775	1.19577
AAGSDADHLR	Tryptic+	-0.973422	-3.34365	-0.852478	-0.729298
AAGSDGTELFDQVHR	Tryptic+	-0.601637	-2.41494	-0.737426	-0.720333
AAGSGELGVTMK	Tryptic+	1.50164	-0.790425	1.56398	1.56068
AAGTAAALAFLSQESR	Non-Tryptic+	-4.48027	-4.5115	-4.34294	-4.41211
AAGTDGSDFQHR	Tryptic+	0.448487	-3.78305	0.519782	0.422838
AAGTLYTYPENWR	Non-Tryptic+	-4.91512	-4.43222	-4.69885	-4.48806
AAGVEAAAEVAATEIK	Non-Tryptic+	1.73108	1.78794	1.73272	1.67809
AAGVGDMVMATVK	Non-Tryptic+	4.57915	-2.34783	-1.11644	-0.956767
AAGVNVEPFWPGLFAK	Tryptic+	1.24164	-2.60282	2.00035	1.96419
AAGYDLYSAYDYTIPPMEK	Tryptic+	0.150938	-1.65449	1.24208	1.1087
AAGYDVEK	Non-Tryptic+	0.884455	-2.43265	-0.581359	-0.683264
AAHASADLPEASSK	Tryptic+	0.0423751	-1.78686	1.42691	1.38476
AAHDNMDIDK	Tryptic+	1.63999	-3.02837	2.29187	2.23808
AAHEALGQFCCALHK	Tryptic+	0.0331731	-2.71811	0.987096	1.01237
AAHEEICTTNEGVMYR	Non-Tryptic+	-1.96934	-3.68655	-1.91348	-1.71304
AAHFFSTLK	Tryptic+	-1.25207	-0.526539	3.46141	3.39318
AAHFLHGCNSK	Tryptic+	-2.54178	-3.4068	1.66473	1.68982
AAHGFDWEEER	Tryptic+	-0.391428	-2.72805	0.885612	0.94985
AAHGGSAASSALK	Non-Tryptic+	0.0829156	0.138589	0.0506183	0.0581998
AAHLCAEAALR	Tryptic+	1.74372	1.38202	3.27352	3.22838
AAHLEEFHYQTK	Tryptic+	-0.701662	-0.393458	0.521294	0.549101
AAHLMDLAGNK	Tryptic+	-0.0623997	-0.29874	0.42196	0.417459
AAHMDGTYK	Non-Tryptic+	0.215429	0.16703	2.02202	1.97356
AAHSEGNTTAGLDMR	Tryptic+	1.78188	-0.951439	2.56815	2.54488
AAHSLLITTEGK	Non-Tryptic+	-2.18613	-3.20997	-0.996877	-0.972816
AAHSMDTLGSAGAK	Tryptic+	-0.721982	-2.24799	0.60313	0.707388
AAHSYNPK	Tryptic+	-0.369249	-0.647706	2.85831	2.7753
AAHTEDINACTLTTSPR	Tryptic+	-1.24829	-4.67369	-0.997923	-0.963977
AAHVEYSTAAR	Non-Tryptic+	-1.65188	-1.79364	1.62636	1.63593
AAHVQQMK	Tryptic+	-1.0719	-1.41579	0.612842	0.668388
AAIDWFDGK	Tryptic+	2.42189	-0.514074	3.11809	3.10666
AAIEHELPTATQK	Tryptic+	-0.248944	-2.0834	-0.237008	-0.235369
AAIFHSDDALK	Tryptic+	1.04884	-0.79326	1.30921	1.27842
AAIISAEGDSK	Tryptic+	1.86206	-1.62274	1.91918	1.97936
AAILGGVDQIHIKPGAK	Non-Tryptic+	3.92557	1.12016	-2.37063	-2.419
AAILPTSIFLTNK	Tryptic+	0.60493	-1.2926	0.683644	0.587615
AAISGENAGLVR	Tryptic+	-0.709662	-2.86789	-0.70679	-0.827504
AAISSGIEDPVPTLHLTER	Tryptic+	-0.053031	-1.22846	-0.0900434	-0.0483926
AAIVYHTK	Tryptic+	1.08749	-3.14807	1.30894	1.32314
AAKLAPEFAK	Tryptic+	1.10894	-2.20762	1.32049	1.23165
AAKPEQIQK	Tryptic+	0.0281174	-6.38963	-0.355986	-0.00279854
AALAHPFFQDVTK	Tryptic+	-2.74342	-2.1799	2.24158	2.22734
AALAHPFFQDVTKPVPH	Non-Tryptic+	-3.07743	-3.48715	0.263316	0.173331
AALAHSEEVTASQVAATK	Tryptic+	1.49231	-1.11107	2.38453	2.36815
AALCAVHVIR	Tryptic+	-4.87981	-5.02455	-1.53887	-1.68034
AALCHFCIDMLNAK	Tryptic+	-1.16328	-0.799871	1.7985	1.7095
AALDCSTSHLDEFYSDPHAVAGALK	Tryptic+	1.36595	-0.313027	2.35988	2.35813
AALDEAQGVGLDSTGYYDQEIYGGSDSR	Tryptic+	-0.490797	-1.71161	-0.208374	-0.191077
AALEAAAAAAPER	Tryptic+	1.24114	1.05001	1.37155	1.34022
AALEACHK	Tryptic+	1.5993	-0.986728	2.97383	3.08019
AALEALGSCLNNK	Tryptic+	2.0812	-0.650868	2.59149	2.5674
AALEALLPYTER	Tryptic+	-0.112626	-1.08092	0.218396	0.221233
AALEAQNALHNMK	Tryptic+	1.69308	-0.183274	2.03489	2.03241
AALEAVGGTVVLE	Tryptic+	0.208669	-2.5253	0.844115	0.821051
AALEDTLAETEAR	Tryptic+	1.44959	-0.86957	1.37797	1.37588
AALEEANGEIEK	Tryptic+	0.673844	-3.97197	0.632774	0.623951
AALEELVK	Tryptic+	-0.0250618	-2.63117	0.05534	0.031475
AALEEVEGDVAELELK	Tryptic+	-2.07144	-2.3322	-2.13122	-2.15306
AALEEVYPDLTPEETRR	Tryptic+	-1.15311	-2.66005	-1.16591	-1.21683
AALELLSLDLK	Tryptic+	-2.66795	-4.90708	-1.49017	-1.53569
AALETDENLLLCAPTGAGK	Tryptic+	-0.577086	-4.93375	-0.621867	-0.671576
AALEYLEDIDLK	Tryptic+	1.90203	-2.67779	2.10322	2.10021
AALEYLGSFDHYA	Non-Tryptic+	-5.06231	-4.87343	-2.74876	-2.92052
AALGPLVTGLYDVQAFK	Tryptic+	-1.9899	-2.69279	-0.482784	-0.521756
AALGVAEAVAAPHPAEGAETAEAVELSR	Non-Tryptic+	-2.16894	-1.98495	-2.10993	-2.02549
AALHDPGFPSYCQSLK	Tryptic+	-1.65272	-2.47886	-0.856652	-0.799879
AALLELWELR	Tryptic+	-4.8928	-4.80145	-2.71602	-2.38115
AALLKASPK	Tryptic+	0.118921	-2.65638	-0.93335	-0.590877
AALLNQHYQVN	Non-Tryptic+	-5.61002	-4.91943	-1.2781	-1.59716
AALLNQHYQVNFK	Tryptic+	0.949731	-1.0066	3.21459	3.1318
AALLSGPPGVGK	Tryptic+	0.373669	-4.82956	0.735919	0.769058
AALMFANAEEEFFYEK	Tryptic+	-4.18913	-4.84703	-2.40697	-2.43809
AALNALQPPEFR	Tryptic+	-0.339673	-1.28734	0.0943085	0.127334
AALNLPEAASYDEVR	Tryptic+	-3.32637	-4.55153	-1.12646	-1.15627
AALPALCDLLASAADPQIR	Non-Tryptic+	-2.84301	-4.84704	-4.69078	-4.86571
AALQEEEQASK	Tryptic+	0.529262	-2.55234	0.540654	0.585503
AALQEELQLCK	Tryptic+	0.241691	-2.48094	0.367539	0.424629
AALQELESEQGK	Tryptic+	-1.06553	-2.75756	-1.12606	-1.02714
AALQELLSK	Tryptic+	1.67518	-0.396225	2.22694	2.1883
AALQHAHAH	Non-Tryptic+	-5.19542	-4.76942	-1.68657	-1.76784
AALQILKPEEHMYLK	Tryptic+	-1.76657	-3.11014	-1.18965	-1.33591
AALQYHINK	Non-Tryptic+	-1.023	-1.96836	0.14892	0.0740717
AALRPTDVVLEVGPGTGNMTVK	Tryptic+	0.0849864	-1.51542	0.0852072	0.121542
AALSALESFLK	Tryptic+	-0.816731	-1.69924	3.67795	3.64591
AALSASEGEEVPQDK	Tryptic+	0.353687	-5.88312	0.537364	0.622775
AALSDLEITLEGGK	Non-Tryptic+	0.963713	-1.41056	1.43497	1.41178
AALTAEHFAALQSLLK	Non-Tryptic+	1.43962	1.50822	1.43829	1.3598
AALVDLEPGTMDSVR	Tryptic+	0.700064	-0.487834	1.21515	1.24444
AALVDYLDGK	Tryptic+	-0.736652	-1.92391	2.8181	2.83375
AAMADTFLEHMCR	Non-Tryptic+	0.144553	0.176383	2.67721	2.69402
AAMDNSEIAGEK	Tryptic+	1.76813	-1.8233	2.08776	2.07846
AAMEALVVEVTK	Tryptic+	1.95616	-2.03529	2.17321	2.13443
AAMEPIVISAK	Tryptic+	1.03887	-1.74984	1.18979	1.17992
AAMFTAGSNFNHVVQNEK	Tryptic+	-4.48661	-4.69268	-1.6774	-1.83661
AAMQHFLPVLK	Non-Tryptic+	0.549906	-2.93041	-2.84497	-2.91376
AANAAENDFSVSQAEMSSR	Tryptic+	-3.34127	-5.08625	-3.18622	-3.27056
AANATTNPSQLLPLELVDK	Non-Tryptic+	0.072412	0.116209	-0.00487166	-0.00886356
AANDAGYFNDEMAPIEVK	Tryptic+	0.807591	-5.06695	1.12135	1.10989
AANFENHSGK	Tryptic+	-0.0836512	-1.1094	2.19995	2.22431
AANGVVLATEK	Tryptic+	1.41509	-2.35551	1.57205	1.52075
AANILGHENK	Non-Tryptic+	1.63354	-1.56394	-1.21348	-0.953403
AANILVGENLVCK	Tryptic+	-1.20984	-2.67828	-0.48522	-0.333608
AANMIPAHDSPLAALAFDASGTK	Tryptic+	-2.70057	-4.84509	-2.52598	-2.22583
AANMLQQSGSK	Tryptic+	-0.942715	-1.96545	-1.82059	-1.79869
AANNIASLLTK	Tryptic+	1.26793	-1.0336	2.1177	2.14813
AANSLEAFIFETQDK	Tryptic+	1.52069	-2.52469	2.38702	2.38495
AANVLLSEHGEVK	Tryptic+	2.51133	-0.0807367	2.90199	2.9566
AANVLLSEQGDVK	Tryptic+	0.568773	-2.79077	1.18605	1.10663
AANYDFYQLLEEK	Tryptic+	-2.44209	-2.22509	1.65363	1.61495
AAPAAGEEPSK	Non-Tryptic+	-0.296573	-0.356747	-0.424919	-0.462837
AAPAAGEEPSKEEGEPK	Non-Tryptic+	-0.119769	-0.134478	-0.216512	-0.217752
AAPAPGTGGDSVCGETHR	Non-Tryptic+	-1.40595	1.74565	-1.96355	-1.65055
AAPASSAGASDAR	Tryptic+	-1.61888	-1.6236	-1.84643	-1.76837
AAPCIYWLPLTDSQIVQK	Tryptic+	-1.73824	-1.58976	-1.65343	-1.82372
AAPDILIATPGR	Tryptic+	-2.32085	-2.31994	-2.3323	-2.7392
AAPDITGHK	Tryptic+	3.73353	3.85601	3.3733	3.49961
AAPEASSPPASPLQHLLPGK	Tryptic+	1.97741	2.02894	2.01229	1.93207
AAPEEESAYVAGEK	Non-Tryptic+	-1.72393	0.941365	-1.85461	-1.73874
AAPGAEFAPNK	Tryptic+	1.3367	1.40687	1.31188	1.3333
AAPGVDLSR	Non-Tryptic+	-1.68375	-1.83997	-1.55821	-1.76189
AAPGYHMAK	Tryptic+	1.98697	1.93282	1.7973	1.83675
AAPKPPFQSHFCVVSK	Tryptic+	-2.54368	-2.40307	-2.3223	-2.59571
AAPLIVEVFNK	Tryptic+	-0.512203	-0.557469	-0.504203	-0.667101
AAPPPPGYHQNGVIR	Tryptic+	-1.85549	-1.80367	-1.78321	-1.66518
AAPSGGVNCEEFAEFQELLK	Non-Tryptic+	-4.15225	-3.8977	-3.97956	-4.05119
AAPSTAPAEATPPKPGEAEAPPK	Tryptic+	0.187892	0.299078	0.136343	0.232007
AAPTAASDQPDSAATTEK	Tryptic+	-1.47611	-1.39563	-1.53176	-1.47429
AAQAPSSFQLLYDLK	Tryptic+	-2.34814	-3.13441	1.46446	1.42728
AAQCGHPVLCVQPH	Non-Tryptic+	-1.3856	-2.45762	-1.24863	-1.39732
AAQDFFSTCR	Tryptic+	-4.43894	-4.52682	-1.66308	-1.5839
AAQDIKDEEPGDLGR	Tryptic+	0.1337	-5.5471	0.0310008	0.143003
AAQDLCEEALR	Tryptic+	-3.58396	-4.87948	-2.99346	-3.00433
AAQEEYVK	Tryptic+	0.73673	-4.56883	0.749388	0.715945
AAQHHTEEQSK	Tryptic+	1.10028	-5.27104	1.20548	1.28481
AAQHSVTGSAVSK	Non-Tryptic+	3.16956	-0.596217	-0.00144585	0.201916
AAQLATEIADIK	Tryptic+	2.31122	0.107343	2.66421	2.67074
AAQLQHSEK	Tryptic+	1.46089	-0.0805646	1.66823	1.79418
AAQPTSYDYDAPLSEAGDLTEK	Non-Tryptic+	-1.95929	-5.29883	-1.74373	-1.99494
AAQQQEEQEEKEEEDDEQTLHR	Tryptic+	-3.41713	-4.81399	-3.53873	-3.6116
AAQSLLNK	Tryptic+	-0.702599	-2.42093	0.662693	0.709977
AAQTSPSPK	Non-Tryptic+	0.715947	-3.30298	0.893106	0.865701
AAQVAQDEEIAR	Tryptic+	-2.63343	-4.86556	-2.22453	-2.22584
AAQVGLLFLK	Tryptic+	-2.9143	-3.77329	-0.976186	-0.972441
AASAAAASAAAASAASGSPGPGEGSAGGEK	Non-Tryptic+	-1.54317	-1.49809	-1.57454	-1.70003
AASADSTTEGTPADGFTVLSTK	Tryptic+	1.77175	-2.14971	1.94762	1.96131
AASAGQEPLHNEELAGAGR	Tryptic+	-1.10045	-4.07745	-0.24577	-0.243836
AASAGVPYHGEVPVSLAR	Tryptic+	-1.05781	-2.44811	0.135556	0.0672326
AASAPYFEVLEK	Tryptic+	-2.9281	-2.76892	0.404842	0.287092
AASAYAVGDVK	Tryptic+	0.73703	-2.04935	2.58512	2.56196
AASCVLLHTGQK	Non-Tryptic+	0.737706	0.81549	0.654032	0.712159
AASDELSK	Tryptic+	-1.69191	-4.9311	-1.01279	-0.902127
AASDIAMTELPPTHPIR	Tryptic+	3.6477	0.958979	4.05649	4.06288
AASGFNAMEDAQTLR	Tryptic+	-1.24216	-3.04241	-0.528798	-0.542507
AASGLLSIGLCK	Tryptic+	0.388345	-1.14709	0.961155	0.852721
AASHLLSIHK	Tryptic+	0.647133	-1.9836	2.5942	2.65219
AASIFGGAK	Tryptic+	-0.700653	-0.416003	3.20028	3.1011
AASITSEVFNK	Tryptic+	1.89093	0.250657	3.52866	3.51905
AASLEYDYETIR	Tryptic+	-2.46751	-4.43878	0.986994	0.896308
AASLGLLQFPILNASVDENCQNITYK	Tryptic+	-4.69197	-4.7353	-3.42387	-3.42566
AASPSELHLK	Non-Tryptic+	-0.554802	-0.55152	0.460808	0.575772
AASQEHGLK	Non-Tryptic+	2.92385	-1.41337	-1.84472	-1.88061
AASSELPADISK	Tryptic+	0.645435	-1.79311	0.717094	0.595945
AASTASHRPIK	Non-Tryptic+	2.05292	2.11406	2.038	1.96461
AASVHTVGEDTEETPHR	Tryptic+	0.179701	-3.63677	0.223366	0.356479
AASYTEEDENHTAK	Tryptic+	-0.434411	-5.80415	-0.28585	-0.328495
AATAAADFTAK	Tryptic+	2.33094	-1.19412	2.45152	2.43649
AATAPAPTAHK	Non-Tryptic+	0.120601	-1.18011	-0.0162079	-0.0232745
AATASAGAGGIDGKPR	Non-Tryptic+	0.531263	0.353147	0.17512	0.243675
AATATANQIPIISAEHLTSHK	Non-Tryptic+	0.493698	-0.194395	0.364722	0.527234
AATDDDLHR	Tryptic+	1.60348	0.246884	1.61218	1.5743
AATDITGFGILGHAQNLAK	Non-Tryptic+	-0.16372	-0.510026	-0.106002	-0.116859
AATETNLPLLFLPVHR	Tryptic+	-1.87482	-2.49971	-2.00076	-1.89038
AATFFGCIGIDK	Tryptic+	-0.632735	-0.618014	0.609283	0.547813
AATGEEVSAEDLGGADLHCR	Tryptic+	0.242043	-1.49997	0.25227	0.184421
AATGPSIK	Non-Tryptic+	-0.111623	-1.81396	-0.129044	-0.0648216
AATHGLMLGALQGDGPLPAELEELR	Tryptic+	-2.87131	-2.94475	-2.94534	-2.64956
AATLAQELEK	Tryptic+	0.947403	-3.47095	1.1832	1.18886
AATLATHELR	Non-Tryptic+	2.05374	-2.31061	-4.41594	-4.11654
AATMEIPIHGNGEAR	Tryptic+	-1.40564	-3.56465	-1.2785	-1.2638
AATMTAAGHHAEVVVDPEDER	Tryptic+	0.531089	0.25105	0.385648	0.571432
AATNHVTPEEK	Tryptic+	0.78817	-0.335378	0.934485	0.958416
AATSDLEHYDK	Tryptic+	1.81493	-0.854663	1.70102	1.70358
AATSGVPSIYAPSTYAHLSPAK	Tryptic+	-0.15921	-0.571126	-0.0662739	-0.0698176
AATTGHVIDIYACALDQTGLLEMK	Tryptic+	-0.752913	-1.07576	-0.779093	-0.718878
AATTVEHLAIQCH	Non-Tryptic+	-0.653755	-1.39889	-0.583031	-0.593942
AAVAVVPLVSEDK	Tryptic+	1.16749	0.108474	1.28638	1.29367
AAVAWEAGK	Tryptic+	-1.74191	-3.81004	1.61347	1.58174
AAVCGFEAFINGK	Tryptic+	0.382424	-1.7344	1.18495	1.09806
AAVDAGFVPNDMQVGQTGK	Tryptic+	0.631734	0.447314	0.688632	0.72874
AAVDGLSK	Tryptic+	0.370123	-0.145988	0.860029	0.889312
AAVDPDSGLEHSAHVLEK	Non-Tryptic+	-1.1969	1.21071	-1.50076	-1.5293
AAVEEGIVLGGGC	Non-Tryptic+	-0.783387	-1.54454	-0.881321	-0.811102
AAVEEGIVLGGGCALLR	Tryptic+	1.51432	0.882226	1.52493	1.5574
AAVENLPTFLVELSR	Tryptic+	0.608513	-0.854923	0.673171	0.5716
AAVESLGFILFR	Tryptic+	-3.39321	-4.95355	-2.62772	-2.71677
AAVETLGVPCFLGGMAR	Tryptic+	-1.20141	-1.46373	-1.23523	-1.2383
AAVFEEIDTYER	Tryptic+	-0.777174	-3.86019	-0.499164	-0.49917
AAVGAACGLALESYDDLYH	Non-Tryptic+	-3.5302	-4.87257	-3.48059	-3.66824
AAVHLEGK	Tryptic+	0.829792	-0.885398	2.88716	2.83664
AAVHTYGIASVPNQPLK	Tryptic+	0.209114	-4.64594	0.363446	0.346993
AAVIGDVIR	Tryptic+	-1.54397	-5.54206	-0.276871	-0.333203
AAVMHDILDMMPEGIK	Tryptic+	0.630931	-1.38833	1.31145	1.31986
AAVMVYDDANK	Tryptic+	0.967069	-0.656085	1.18698	1.14218
AAVPLGGFLCNVADK	Tryptic+	0.647524	-2.14103	0.72064	0.727057
AAVPSGASTGIYEALELR	Tryptic+	3.9898	0.816273	4.03826	3.96671
AAVQVLDDIEK	Tryptic+	0.815371	-3.50404	0.763465	0.726705
AAVSALLEQHGLQGDVAFGH	Non-Tryptic+	-2.27426	-3.50816	-2.45185	-2.13419
AAVSALLEQHGLQGDVAFGHSK	Tryptic+	-0.532787	-3.77821	-0.590535	-0.646761
AAVSWLTPAPSK	Tryptic+	0.226461	-1.25138	0.185433	0.212013
AAVVESHK	Tryptic+	1.48223	0.0308492	1.4328	1.49642
AAVVHHFESFPAGSTL	Non-Tryptic+	-1.94786	-4.17676	-1.07239	-1.12812
AAVVPLGTWR	Tryptic+	-3.35981	-3.881	-1.01114	-0.996688
AAVWEITGAEFSK	Tryptic+	-2.64877	-3.10041	0.536285	0.554513
AAWYGHCPGLK	Non-Tryptic+	-2.33197	-2.02886	2.7302	2.70709
AAYAGGLVLDPK	Tryptic+	-0.903753	-0.813123	2.8079	2.76562
AAYAHELPK	Non-Tryptic+	-1.35471	-1.31526	2.31392	2.30764
AAYDIEVNTR	Tryptic+	-1.61816	-1.75223	-0.269177	-0.365681
AAYEAELGDAR	Tryptic+	-0.448804	-4.52178	0.812732	0.716399
AAYFGIYDTAK	Tryptic+	-2.5716	-2.13974	2.17418	2.01871
AAYFGVYDTAK	Tryptic+	-1.69204	-1.4041	2.96589	2.83249
AAYLQETGK	Tryptic+	-0.121157	0.09284	3.56906	3.45554
AAYLQETGKPLDETLK	Tryptic+	2.86063	-0.458116	3.64153	3.60146
AAYLWVGTGASEAEK	Non-Tryptic+	0.420425	0.474138	0.17626	0.068405
AAYPDLENPPLLVTPSQQAK	Tryptic+	0.081394	-4.56493	0.39781	0.42216
AAYSNFWCGMTSQGYYK	Tryptic+	-2.97217	-1.33621	2.87957	2.75325
ACADAGLLDESFLR	Tryptic+	-0.937831	-0.82825	-1.03122	-0.90245
ACADATLSQITNNIDPVGR	Tryptic+	-0.0905223	-0.037864	-0.150998	-0.0876566
ACAELHQNVNVK	Tryptic+	1.62302	1.68631	1.64021	1.66363
ACAHNPTGIDPTPEQWK	Non-Tryptic+	-3.48111	-3.22256	-3.16583	-3.49837
ACAHNPTGVDPRPEQWK	Non-Tryptic+	-0.341961	-0.267668	-0.42962	-0.381299
ACAISILGK	Non-Tryptic+	-1.75699	-1.57286	-1.69872	-1.52975
ACALSIEESCRPGDK	Tryptic+	0.888939	0.839709	0.791482	0.872559
ACANPAAGSVILLENLR	Tryptic+	1.35269	1.39528	1.30921	1.25737
ACCHSTGAGK	Tryptic+	-0.36993	-0.248661	-0.404934	-0.397982
ACDEGHCTAK	Tryptic+	1.07985	1.12248	1.1323	1.04684
ACDELELHQR	Tryptic+	-0.193982	-0.0318044	-0.200105	-0.133996
ACDELVEEMEHYGK	Tryptic+	-0.00234197	-0.0154568	-0.138386	-0.181238
ACDGIFHLTR	Non-Tryptic+	-1.24414	-1.08908	-4.72196	-5.16943
ACDGNVDHAATHITNR	Tryptic+	-1.4832	-1.34515	-1.37131	-1.27576
ACDILAIDK	Tryptic+	1.5625	1.62515	1.55239	1.49681
ACDLGHIWACANASR	Tryptic+	-2.05852	-1.18718	-2.10165	-2.01267
ACDLPAWVHFPDTER	Tryptic+	-0.474111	-0.402627	-0.611135	-0.481117
ACDSVTSNVLPLLLEQFHK	Tryptic+	-2.14955	-2.26249	-2.34582	-2.0589
ACEPGVDYVYK	Tryptic+	2.36875	2.44076	2.42389	2.34623
ACEQPTHWK	Tryptic+	-0.0889899	-0.0226389	-0.232602	-0.175025
ACESASHDNQSVR	Tryptic+	-3.48062	-3.13139	-3.56828	-3.496
ACFCLLEGDK	Tryptic+	1.4545	1.4306	1.45076	1.42755
ACFEPSLDYMVTK	Non-Tryptic+	-0.207522	1.36569	-1.86822	-1.75043
ACFHCETCK	Tryptic+	2.06887	2.14788	1.70802	1.96262
ACFLGATVK	Tryptic+	-1.91693	-1.97493	-1.92465	-2.03332
ACFSANGEEVLATSTHSK	Tryptic+	0.920209	0.961929	0.890344	0.874216
ACFTMDPK	Tryptic+	1.03878	1.16596	0.941824	0.899323
ACFVGTITGDR	Non-Tryptic+	-2.31786	-2.3475	-3.60415	-3.88165
ACGDSTLTQITAGLDPVGR	Tryptic+	-0.371278	-0.273804	-0.439618	-0.484431
ACGLVASNLNLKPGECLR	Non-Tryptic+	-3.27967	-3.27585	-1.93757	-1.80991
ACGNFGIPCELR	Tryptic+	-0.537052	-0.507835	-0.673046	-0.609837
ACGQIFCGK	Tryptic+	0.193708	0.3311	0.281936	0.33541
ACGVSRPVIACSVTIK	Tryptic+	-2.33514	-2.33544	-2.19635	-2.21752
ACHDSFLK	Non-Tryptic+	1.48457	2.11832	1.39744	1.44525
ACHQLHQEGK	Tryptic+	-0.0393501	0.176843	0.023262	0.0661481
ACIGDTLCQK	Tryptic+	-1.18347	-1.14935	-1.15596	-1.27177
ACIGGTNVGEDIRK	Non-Tryptic+	-0.308022	-0.272706	-0.831724	-0.376617
ACIPVGLLGK	Tryptic+	-0.132318	0.853929	-0.264271	-0.24741
ACLAEELPHIHAFEQK	Non-Tryptic+	-0.479966	-0.319119	-0.677072	-0.608355
ACLDTAVENMPSLK	Tryptic+	1.04727	0.957074	0.980641	0.964912
ACLENLGLK	Tryptic+	-0.162857	-0.10147	-0.0691136	-0.148708
ACLISLGYDIGNDPQGEAEFAR	Tryptic+	0.481455	0.425208	0.466426	0.361384
ACLISLGYDVENDR	Tryptic+	0.912024	0.927534	0.909967	0.919979
ACLLCSLVK	Tryptic+	-0.23467	-0.124982	-0.273767	-0.279153
ACLLHLANEK	Non-Tryptic+	1.67181	1.74508	1.67645	1.66193
ACLPNLDHVGHPTER	Non-Tryptic+	0.163024	0.29941	0.102934	0.150377
ACLVHNELLEK	Tryptic+	-0.81117	-0.822766	-0.952076	-0.700252
ACMEEMHQVAIAAK	Tryptic+	-0.648581	-0.60473	-0.679493	-0.657783
ACQALGAMLSK	Tryptic+	-0.0517095	0.045713	-0.0953726	-0.0537969
ACQLSVVVDDKK	Tryptic+	0.0565244	-0.0587422	-0.298638	-0.0515079
ACQLTYPLHTYPK	Tryptic+	0.67651	0.693664	0.653476	0.542659
ACQSIYPLHDVF	Non-Tryptic+	-1.11885	1.02265	-1.12587	-1.25339
ACQSIYPLHDVFVR	Tryptic+	3.29338	3.28781	3.23819	3.2297
ACSAIHAVNLR	Tryptic+	-1.52119	-1.42689	-1.54075	-1.57218
ACSPAASEITGLSTAVLAAHGR	Tryptic+	-1.87288	-1.90966	-1.90949	-1.74379
ACTIVEALATIPSR	Non-Tryptic+	-0.987546	-0.494342	-3.48398	-4.06344
ACTLKPECVQQLLVCSQEAK	Non-Tryptic+	1.29984	1.31688	-0.771864	-0.789644
ACTTEAHK	Tryptic+	1.08856	1.19036	0.646454	0.74845
ACTTEEDQEK	Tryptic+	0.71439	0.804453	0.695359	0.628504
ACVGNAYHK	Tryptic+	1.38051	1.44915	1.15348	1.26695
ACVNLIPQITSIYEWK	Non-Tryptic+	-0.579312	-0.829396	-4.87057	-5.8282
ACVVDCGTGYTK	Non-Tryptic+	1.93282	1.96875	-3.73928	-3.68066
ACVVHGSDLK	Tryptic+	2.77671	2.90533	2.55601	2.69973
ACWELYCLEHGIQPDGQMPSDK	Non-Tryptic+	0.173973	0.301522	0.290625	0.18126
ACYALENFVENLGPK	Tryptic+	1.01361	1.12675	0.925959	0.976994
ACYLSINPQK	Tryptic+	1.77932	1.75725	1.79605	1.73185
ADAASSLTVDVTPPTAK	Tryptic+	-2.30902	-2.38031	-2.4616	-2.44551
ADAEEGIFEIK	Tryptic+	-0.587383	-0.67278	-0.805866	-0.702969
ADAEGESDLENSRK	Tryptic+	1.45415	1.55753	1.45837	1.52297
ADAEGYLAHPVNAYK	Non-Tryptic+	-2.34439	1.03498	-4.94404	-4.94554
ADAEYYAAHK	Tryptic+	1.31123	1.40034	1.04078	1.16541
ADAFHHQVHDDDLLSSSEEECK	Non-Tryptic+	-2.02029	-2.03487	-1.95797	-1.91551
ADAGFVYSEAVASHY	Non-Tryptic+	-1.8858	-1.70886	-1.87345	-1.74439
ADAGFVYSEAVASHYMR	Tryptic+	1.75154	1.83109	1.69988	1.72768
ADAGHAGVSAN	Non-Tryptic+	-0.282476	-0.144874	-0.209639	-0.182411
ADAGKDGNNPAK	Tryptic+	0.214794	0.208137	-0.219402	0.0790716
ADAHLGSSSVALPK	Tryptic+	3.61847	3.66357	3.59145	3.57674
ADAIFQEGIQQK	Tryptic+	-1.08235	-1.06123	-0.819609	-0.903856
ADAIYNMIGYPNFIMDPK	Tryptic+	-1.28013	-1.19714	-1.11319	-1.16848
ADALQAGASQFETSAAK	Tryptic+	1.23785	1.34341	1.25001	1.17353
ADALQLSVEEFVER	Tryptic+	-1.5851	-1.53004	-1.61192	-1.72136
ADALYPVVSAASICAK	Tryptic+	1.28794	1.35166	1.33953	1.21129
ADANTAAIQAILYNR	Tryptic+	-2.18007	-2.32182	-1.9827	-1.8796
ADAPVALVVHMAPASVLVDSR	Tryptic+	0.120163	0.164005	0.14511	0.0323168
ADAVQDSEMVELVELEIR	Tryptic+	0.329998	0.436205	0.420562	0.46634
ADAYTVELENAESR	Tryptic+	-3.3216	-3.39984	-3.36421	-3.48891
ADCASGIFLAAEK	Tryptic+	2.22562	2.2789	2.2103	2.25278
ADCHEALLAAWK	Tryptic+	1.51184	1.59352	1.45505	1.50046
ADCILYYGFGDIFR	Tryptic+	0.227972	0.247415	0.34557	0.249911
ADCISEPVNR	Non-Tryptic+	-1.73109	-2.00047	-1.89031	-1.73048
ADCPPGNPAPTSNHGPDATEAEEDFVDPWTVQTSSAK	Tryptic+	-0.215632	-0.216328	-0.306721	-0.339782
ADDADEFGYSR	Tryptic+	0.0857752	0.143024	0.0373131	-0.0305411
ADDGFHLLLMTPK	Tryptic+	1.29444	1.32021	1.22609	1.2272
ADDGRPFPQVIK	Tryptic+	3.54504	3.57564	3.61635	3.66671
ADDLDFETGDAGASATFPMQCSALR	Non-Tryptic+	-4.54238	-3.67595	-4.65654	-3.69582
ADDLLPLGDQTQDGDFGSR	Tryptic+	0.835905	0.835041	0.796423	0.813229
ADDMSDDQGTSVQSK	Tryptic+	-1.60282	-1.45968	-1.55437	-1.53558
ADDPLGCAVAHR	Tryptic+	1.903	1.94509	1.72212	1.8776
ADDPLRLDQELQQPQTQEK	Tryptic+	-0.440506	-0.534231	-0.506275	-0.550111
ADDPSSYMEVVQAANTSGNWEELVK	Tryptic+	0.508666	0.516824	0.579145	0.33104
ADDPTMGEGPDK	Tryptic+	-1.35584	-1.56957	-1.60635	-1.54539
ADDPYAHLSK	Tryptic+	3.38069	3.44532	3.37751	3.31391
ADDQDPIDALSGDLDSCPSTTETSQNTAK	Non-Tryptic+	-1.43991	-1.31596	-4.77048	-5.77807
ADEARPNTIDFGK	Tryptic+	0.695543	0.747754	0.540573	0.670878
ADEASELACPTPK	Tryptic+	0.375346	0.508003	0.421487	0.440056
ADEDGEGIHPSAPHR	Non-Tryptic+	-3.80041	-3.9116	-4.48782	-4.32604
ADEDPALFQSVK	Tryptic+	1.25752	1.30513	1.19465	1.17872
ADEDPIMGFHQMF	Non-Tryptic+	1.20006	1.14469	1.06752	1.11422
ADEDPIMGFHQMFLLK	Tryptic+	0.761573	0.807674	0.814476	0.81511
ADEGLASLSEDGR	Tryptic+	-2.83437	-2.70526	-2.64636	-2.77272
ADEHEGAIK	Tryptic+	0.86081	0.95536	0.771877	0.802969
ADEHVIDQGDDGDNFYVIER	Tryptic+	0.880789	1.01512	0.62119	0.598474
ADELEELINYYQDR	Non-Tryptic+	-4.40161	-4.49764	-4.68472	-4.40664
ADENDEVK	Tryptic+	-2.75758	-2.78061	-2.73124	-2.82035
ADEQTTCEVLDYFLR	Tryptic+	-1.53336	-1.85301	-1.59953	-1.46708
ADESHFLIENSTK	Tryptic+	-0.157755	-0.105039	-0.118334	-0.315151
ADEVLEILK	Tryptic+	-0.487406	-0.489761	-0.605497	-0.507098
ADEVVAPGQEK	Tryptic+	-3.1288	-3.05291	-2.80217	-2.98482
ADEYYPEHTSVLSTIDFGGR	Tryptic+	-0.818067	-0.762595	-0.974825	-0.961806
ADFADECPKPELLAIR	Non-Tryptic+	0.161434	0.223178	-0.00107156	0.0629755
ADFCIIHYAGK	Tryptic+	3.58964	3.67167	3.59941	3.55797
ADFDNTVAIHPTSSEELVTLR	Tryptic+	0.689708	0.726528	0.677617	0.614553
ADFFEDENGQR	Tryptic+	-3.4714	-3.34031	-3.25165	-3.5527
ADFLVTEVENGGSLGSK	Non-Tryptic+	-1.03703	-0.492296	-1.48252	-1.55552
ADFPAGIPECGTDALR	Tryptic+	-1.00571	-0.96269	-0.921542	-0.951719
ADFSGMSQTDLSLSK	Tryptic+	1.82018	1.93027	1.81642	1.81817
ADFSQADVHR	Tryptic+	-1.02276	-0.857486	-1.01811	-1.0485
ADFSVPLIIDIK	Non-Tryptic+	2.14872	2.14086	-2.00119	-2.16773
ADGAHFELR	Non-Tryptic+	0.686661	0.454796	-3.65108	-3.534
ADGATSDDLDLHDDR	Tryptic+	-2.01695	-2.03911	-2.11183	-2.06144
ADGELNVDSLITR	Non-Tryptic+	-1.64651	-1.73746	-1.83765	-1.9946
ADGETILK	Tryptic+	0.0989416	0.289865	0.202787	0.152423
ADGGTQVIDTK	Tryptic+	-0.0967649	-0.0206519	-0.0522261	-0.0694403
ADGHAATLVMK	Tryptic+	0.178838	0.277593	-0.0438278	0.203789
ADGIVPETWIDGPK	Tryptic+	0.661846	0.687021	0.669555	0.684158
ADGKISEQSDAK	Tryptic+	-0.387411	-0.288099	-1.25996	-1.01005
ADGLHSEFMNYK	Tryptic+	-2.53265	-2.47649	-2.77197	-2.69531
ADGLLGMFLK	Tryptic+	1.9085	1.97147	1.93698	1.88894
ADGPPAADGEDGQDPHSK	Non-Tryptic+	-2.1426	0.96697	-2.28168	-2.13227
ADGPPGPHDGGDRPSAEAR	Tryptic+	-0.389347	-0.25569	-0.421887	-0.404991
ADGQVAELLLR	Non-Tryptic+	-2.57112	-2.57578	-2.35025	-2.47524
ADGVHTVEPTEAGDYK	Tryptic+	1.47058	1.46531	1.42999	1.37941
ADGVPVYLK	Tryptic+	-1.117	-1.05668	-1.01528	-1.15374
ADGVVEGIDVNGPK	Tryptic+	0.832795	0.859337	0.809057	0.85194
ADGYEPPVQESV	Tryptic+	0.60525	0.618379	0.588529	0.521436
ADGYNQPDSK	Tryptic+	-1.3306	-1.19176	-1.36454	-1.27765
ADGYVLEGK	Tryptic+	1.79288	1.88931	1.84763	1.71826
ADHDFVVQEDFMK	Tryptic+	2.6766	2.76695	2.70821	2.64954
ADHEELCEFRPY	Non-Tryptic+	-0.969115	-0.949702	-0.845594	-0.760126
ADHEQQIK	Tryptic+	1.28226	1.39659	1.22079	1.27631
ADHGDELPFVFR	Tryptic+	1.03937	1.14904	1.02219	1.05584
ADHHATNGVVHLIDK	Tryptic+	-1.02106	-0.697112	-1.02553	-0.959166
ADHPPAEVTSHAASGAK	Tryptic+	1.83832	1.96689	1.71706	1.78791
ADHQPLTEASY	Non-Tryptic+	-0.0368965	0.00175799	-0.00725873	-0.068648
ADHQPLTEASYVNLPTIAL	Non-Tryptic+	-1.83448	-2.18444	-2.28573	-2.17998
ADHQPLTEASYVNLPTIALC	Non-Tryptic+	-2.41853	-2.65475	-2.70209	-2.94549
ADHQPLTEASYVNLPTIALCNTD	Non-Tryptic+	-3.24388	-2.99052	-3.03757	-3.29486
ADHQPLTEASYVNLPTIALCNTDSPLR	Tryptic+	1.71883	1.79987	1.70342	1.71778
ADHSFSDGVPSDSVEAAK	Non-Tryptic+	0.61344	0.710181	0.614949	0.641029
ADHTLSSLEPAYSAK	Tryptic+	0.517503	0.498718	0.559081	0.40537
ADHVQSLAQLENLCK	Non-Tryptic+	-0.782112	-0.674343	-0.728673	-0.804604
ADHWMLYECESPWAGGSR	Tryptic+	-2.05484	-1.86694	-2.02413	-2.27607
ADIAQTVQEDLR	Non-Tryptic+	-2.97264	-1.53523	-3.75816	-3.68641
ADIDVSGPK	Tryptic+	2.28314	2.4106	2.30395	2.3183
ADIEISGPK	Tryptic+	-0.854319	-0.874875	-0.93519	-0.893559
ADIEMPFDPSK	Tryptic+	1.84789	1.9735	1.8032	1.78194
ADIESLVTEK	Tryptic+	1.32895	1.38919	1.20926	1.21395
ADIEVACYGYEGIDAVK	Tryptic+	-0.580993	-0.347914	-0.537416	-0.609948
ADIFMFDEPSSYLDVK	Tryptic+	0.994471	1.08173	0.953986	0.958374
ADIFVDPVLHTACALDIK	Tryptic+	-2.90059	-2.79207	-2.99149	-2.9192
ADIGVAMGIAGSDVSK	Tryptic+	0.626654	0.606844	0.603038	0.656197
ADIIYPGHGPVIHNAEAK	Tryptic+	1.85721	1.92137	1.8706	1.88547
ADKPDMGEIASFDK	Non-Tryptic+	2.99218	3.06313	2.97279	2.97541
ADLAAVEAK	Tryptic+	1.31058	1.36261	1.36492	1.30809
ADLAEEYSK	Tryptic+	1.2818	1.31577	1.39738	1.32343
ADLATAPPHVTVVR	Tryptic+	0.343772	0.435068	0.300172	0.235477
ADLEEVQSALYNK	Tryptic+	-0.86362	-0.879968	-0.887212	-0.777811
ADLEGSLDSK	Tryptic+	-0.856216	-0.773495	-1.00386	-0.84579
ADLEMQIENLK	Tryptic+	3.82349	3.90184	3.81007	3.79504
ADLENHNK	Tryptic+	0.126146	0.178207	-0.0209538	0.0104727
ADLGAEAGLQQLLGALR	Non-Tryptic+	-0.820922	-0.84834	-3.35521	-3.46381
ADLGVSGPK	Tryptic+	1.00136	1.00585	0.965301	0.966026
ADLHGAIISVTK	Tryptic+	1.75221	1.82048	1.78549	1.7365
ADLINNLGTIAK	Tryptic+	4.72763	4.80786	4.75887	4.72098
ADLINNLGTIAKSGTK	Tryptic+	1.41631	1.45438	1.0657	1.02397
ADLISEDVQR	Tryptic+	-1.53863	-1.57221	-1.55678	-1.72421
ADLLGIVSELQLK	Tryptic+	-0.467916	-0.378176	-0.45299	-0.464576
ADLLLSTQPGR	Tryptic+	-1.00164	-0.947685	-1.04761	-0.975185
ADLLLSTQPGREEGSPLELER	Tryptic+	0.67183	0.754596	0.66131	0.574678
ADLLSNGIDVYPQK	Non-Tryptic+	2.04227	1.18422	-1.77823	-1.74214
ADLLTAEQR	Tryptic+	-1.8753	-1.70033	-1.94569	-1.75166
ADLNQGIGEPQSPSR	Tryptic+	-1.74658	-1.68541	-1.85499	-1.91467
ADLPEGVAVSGPSPAEFCR	Tryptic+	-2.71531	-2.50484	-2.79841	-2.54819
ADLQNHLDTAQNALQDK	Tryptic+	0.104264	0.195754	0.0743845	0.127983
ADLQNLAPGTHPPFITFNSEVK	Non-Tryptic+	0.638886	0.482004	-4.70549	-3.15257
ADLSGITK	Non-Tryptic+	2.57743	2.69514	2.35843	2.29446
ADLSLADALTEPSPDIEGEIKR	Non-Tryptic+	-3.09908	-2.93887	-3.16676	-3.2027
ADLTAEMISAPLGDFR	Tryptic+	0.539103	0.616431	0.474507	0.521599
ADLTALFLPR	Tryptic+	-2.08752	-1.94194	-2.04021	-1.88291
ADLTEYLSTH	Non-Tryptic+	-1.34376	-1.43023	-1.59523	-1.58821
ADLTEYLSTHYK	Tryptic+	3.81601	3.90727	3.66242	3.78655
ADLTHLLSPQMGK	Tryptic+	1.66509	1.87152	1.4777	1.50049
ADLTQELPSVLLLHQLAK	Non-Tryptic+	-1.91363	-0.950295	-4.63616	-5.12039
ADLVISHAGAGSCLETLEK	Tryptic+	0.505513	0.393984	0.886102	0.812566
ADLVIVGAEGVVENGGIINK	Tryptic+	-0.0320409	0.111291	-0.0384377	-0.112295
ADLVWQPWEDLESSR	Tryptic+	-4.28563	-4.76504	-4.07927	-4.29695
ADMGGAATICSAIVSAAK	Tryptic+	0.187676	0.29952	0.310026	0.315177
ADMILLDDNFASIVTGVEEGR	Non-Tryptic+	-2.91529	-1.78932	-4.74565	-4.82487
ADNDAGNAAIDSLLNYETVK	Tryptic+	-0.151733	-0.0437346	0.0728071	-0.0429335
ADNFEYSDPVDGSISR	Tryptic+	-0.194903	-0.0202182	-0.184707	-0.162051
ADPAFGLESSGIAGTTSDEPERIEESGNDEAR	Tryptic+	-2.72986	-2.62653	-2.70829	-2.62218
ADPALCFLEK	Tryptic+	-0.615055	-0.369973	-0.593205	-0.514829
ADPEAAWEPTEAEAR	Tryptic+	-1.94387	-1.93018	-1.93526	-2.03989
ADPECMLGHLLR	Tryptic+	-0.180375	-0.12867	-0.242257	-0.173937
ADPGVLAALCEK	Tryptic+	-0.00770477	0.218571	0.127675	0.105777
ADPNGPVEGTVIESFTDK	Tryptic+	0.0682186	0.111886	0.13145	-0.00302731
ADPSHFELLK	Tryptic+	2.28487	2.34661	2.2721	2.27579
ADPSLNPEQLK	Tryptic+	0.238651	0.432575	0.292667	0.238284
ADPSQFELLK	Tryptic+	2.36451	2.42575	2.36078	2.33162
ADQEEQIHPR	Tryptic+	0.684807	1.03655	0.6351	1.10601
ADQELMTYSHDNIICGITSVSFSK	Tryptic+	-2.53298	-2.28152	-2.50738	-2.46597
ADQFEYVMYGK	Tryptic+	2.50734	2.56232	2.59797	2.54254
ADQIETQQLMR	Tryptic+	-3.46707	-3.4899	-3.52627	-3.44747
ADQLDYENFR	Tryptic+	-0.99175	-1.02752	-0.881887	-1.09013
ADQLTEEQIAEFK	Non-Tryptic+	0.635948	0.676724	0.549902	0.62224
ADQPIDADVTVIGSGPGGYVAAIK	Non-Tryptic+	-1.58923	-1.62554	-1.69743	-1.5474
ADQQYECVAEIGEGAYGK	Tryptic+	-1.38194	-1.27899	-1.22811	-1.14822
ADQVCINLR	Tryptic+	-1.67524	-1.53748	-1.64503	-1.68946
ADRDESSPYAAM	Non-Tryptic+	-0.124657	-0.235107	-0.16565	-0.268716
ADRDESSPYAAMLAAQDVAQR	Tryptic+	1.70893	1.82104	1.60594	1.6391
ADRETVAVKPTENNEEEFTSK	Tryptic+	-0.48032	-0.385454	-0.61721	-0.480692
ADSAIMNPASK	Non-Tryptic+	1.65828	1.4329	-0.901066	-0.739574
ADSAVSQEQLR	Tryptic+	-1.56063	-1.56699	-1.63784	-1.67785
ADSDIVPPASTWVFPTLGIMHHNK	Non-Tryptic+	0.137965	0.172904	0.157466	0.227817
ADSFSEGDDLSQGHLAEPCFLR	Tryptic+	-3.66541	-3.65685	-4.20987	-3.97376
ADSGLREPQEDSQK	Non-Tryptic+	-1.41695	-1.26095	-1.50692	-1.58148
ADSHEGEVAEGK	Tryptic+	-0.208232	-0.256913	-0.299725	-0.286248
ADSILAYHQQNVPR	Tryptic+	-0.426142	-0.345283	-0.671733	-0.541385
ADSISHVAYR	Non-Tryptic+	-0.0932701	0.130473	-1.21096	-1.06771
ADSLLAVVK	Tryptic+	1.53756	1.65752	1.55138	1.59708
ADSLLEDITDIPK	Tryptic+	1.38742	1.48997	1.42657	1.35673
ADSLSTAAGAAELSAEGAGK	Non-Tryptic+	0.994651	1.07488	-3.55	-3.44061
ADSPSIDYAELLQHFEK	Tryptic+	0.926797	1.06808	0.970826	0.913247
ADSRDPASDQMQHWK	Non-Tryptic+	-2.1004	-2.13835	-2.10924	-2.07289
ADSVVVLLCR	Tryptic+	-1.60875	-1.37118	-1.58788	-1.73484
ADTEEEFLAFR	Tryptic+	-2.12771	-2.21551	-2.27746	-2.31224
ADTEVVCAPPTAYIDFAR	Non-Tryptic+	1.85757	1.89396	-5.05153	-4.42312
ADTFAALK	Non-Tryptic+	0.755858	0.956851	-3.04666	-3.26508
ADTFLEHMCR	Non-Tryptic+	0.49873	0.29538	0.188756	0.144412
ADTFSEALSVEEK	Non-Tryptic+	-0.663415	-0.547777	-0.714041	-0.692647
ADTLGELDLER	Tryptic+	-1.25447	-1.15584	-1.26657	-1.20156
ADTLTLEER	Tryptic+	-1.87363	-2.09357	-1.9773	-2.20923
ADTLTPEECQQFK	Tryptic+	1.71887	1.76187	1.69105	1.68361
ADTPVGNDQLLEILNK	Non-Tryptic+	-1.62643	-3.59898	-3.3452	-3.60017
ADTQTYQPYNK	Tryptic+	1.53271	1.61242	1.59754	1.49514
ADTSQEICSPR	Tryptic+	-1.65398	-1.82494	-1.83422	-1.89698
ADTSSQGALVFLSK	Tryptic+	1.29073	1.29895	1.13863	1.07073
ADVDAIHEYLLLK	Tryptic+	1.43557	1.44636	1.42908	1.39681
ADVDISGPK	Tryptic+	-0.0251716	0.0334201	0.0559881	-0.105046
ADVDVSGPK	Tryptic+	0.722412	0.814378	0.765712	0.7821
ADVEEEFLAFR	Tryptic+	-1.48532	-1.53545	-1.81234	-1.75138
ADVEEEFLALR	Tryptic+	0.0645623	0.173062	0.0542171	0.0749511
ADVEEESLALR	Tryptic+	-3.06806	-2.82847	-3.08482	-3.14136
ADVEEESLALRK	Tryptic+	2.07376	2.10904	2.03543	2.03086
ADVEGELLACR	Tryptic+	-3.40367	-3.47442	-3.52866	-3.48133
ADVFHAYLSLLK	Tryptic+	2.12067	2.14127	2.13061	2.02218
ADVGFAMGIAGTDVAK	Tryptic+	0.728904	0.737073	0.633076	0.744001
ADVINAAEK	Non-Tryptic+	1.61535	3.9945	-2.73641	-2.19947
ADVIPVHYYLIPPPTK	Tryptic+	1.62909	1.70287	1.7309	1.6358
ADVIQATGDAICIFR	Tryptic+	0.591442	0.603881	0.542797	0.587159
ADVLDLHEAGGEDFAMDEDGDESIHK	Non-Tryptic+	1.45794	1.47838	1.38045	1.32678
ADVLSEEAILK	Tryptic+	1.95307	2.11197	1.9822	1.99631
ADVLSSFLDEK	Tryptic+	1.04689	1.13748	0.97537	0.974237
ADVQAVVSAVTLLR	Tryptic+	-0.899819	-0.961285	-0.821748	-0.942033
ADVQSIIGLQR	Tryptic+	-2.06191	-1.94563	-2.0775	-2.03442
ADVVDSETVVR	Tryptic+	-2.03098	-2.03306	-2.15612	-2.2348
ADVVESWIGEK	Tryptic+	0.683133	0.749425	0.529032	0.608734
ADVVISAFGSVLSDPK	Tryptic+	0.559852	0.626258	0.664809	0.711176
ADVVVSGPK	Tryptic+	1.72133	1.80225	1.75617	1.69366
ADWLSHYWMPK	Tryptic+	1.91363	2.00196	2.02044	1.98023
ADWVSGHFPSPIR	Non-Tryptic+	-1.27828	1.71882	-1.71918	-1.49366
ADWWTNTAHYNR	Tryptic+	0.219067	0.166244	0.0166944	-0.0376216
ADYHDLMEITEK	Non-Tryptic+	1.98589	1.98915	1.947	1.9323
AEAAASALADADADLEER	Tryptic+	-0.159776	-0.0828623	-0.119832	-0.106826
AEAAGLIGWLK	Tryptic+	-0.860277	-0.677593	-0.890923	-0.861536
AEAALEEESR	Tryptic+	-1.94231	-1.80011	-2.07722	-1.99244
AEAAVVAVAEK	Tryptic+	1.65543	1.79375	1.68607	1.69098
AEADEIFQELEK	Tryptic+	1.0718	1.25535	1.05675	1.09727
AEAEAAAVHGAR	Tryptic+	0.570199	0.732487	0.74011	0.71432
AEAEAWYQTK	Tryptic+	2.39947	2.41138	2.4551	2.42339
AEAEAWYQTKFETLQAQAGK	Tryptic+	-1.06082	-1.1273	-1.2462	-1.46641
AEAEELKPFFMK	Non-Tryptic+	-1.63241	3.3643	-2.86676	-2.60047
AEAEHDEHYYNAISVTTSYNLAR	Tryptic+	-2.77399	-3.05648	-3.17375	-2.94595
AEAELLQQQK	Tryptic+	1.91527	1.98368	1.84081	1.82366
AEAEPEHSFDGLR	Non-Tryptic+	-3.99052	-3.15033	-3.57253	-3.51059
AEAEQSVTCAHCR	Tryptic+	-1.9094	-2.03487	-2.12344	-2.16839
AEAESDALPDDTVIESEALPSDIAAEAR	Tryptic+	-2.5999	-3.06457	-2.75464	-2.66262
AEAESMYQIK	Tryptic+	3.38728	3.46186	3.41799	3.39128
AEAESMYQIKYEELQSLAGK	Tryptic+	1.44008	1.43868	1.1023	1.04972
AEAETLPSLSITK	Tryptic+	0.650122	0.672513	0.543188	0.580427
AEAFDDVVGETVGK	Non-Tryptic+	1.6872	1.78409	1.72573	1.70568
AEAGAGSATEFQFR	Tryptic+	1.28503	1.65404	1.60324	1.60238
AEAGDNLGALVR	Tryptic+	-1.27192	-1.11239	-1.23477	-1.25933
AEAGEQPGTAER	Tryptic+	-1.54915	-1.41627	-1.59274	-1.46201
AEAGGGWEGSASYK	Tryptic+	-0.190689	-0.235589	-0.357459	-0.410098
AEAGPEGVAPAPEGEK	Tryptic+	0.249961	0.325366	0.263116	0.191803
AEAGVPAEFSIWTR	Tryptic+	-0.0997479	-0.0613519	-0.225303	-0.119046
AEAIKALVK	Tryptic+	1.27313	1.32753	0.219203	0.676337
AEALEAAIENLNEAK	Tryptic+	-0.966959	-0.829138	-0.9825	-0.869757
AEALEDLVGFK	Tryptic+	1.80304	1.83228	1.82027	1.80773
AEALLESPEMLYVVHPY	Non-Tryptic+	-3.49466	-3.55696	-3.07346	-3.18728
AEALLSHAPR	Tryptic+	0.623153	0.740616	0.626831	0.647786
AEALLYQILPH	Non-Tryptic+	-2.2043	-2.13809	-2.33373	-2.13073
AEANPLADHVSATR	Non-Tryptic+	0.660533	0.688348	-4.58912	-4.10837
AEANQHVVDEK	Tryptic+	1.43542	1.51981	1.46772	1.39965
AEAPLHDPDLDFLEVAK	Tryptic+	-1.11868	-0.949568	-1.15982	-1.13329
AEAQQVEALPGPSLDQWHR	Tryptic+	-1.27041	-1.08895	-1.27551	-1.17077
AEASIQAGAGDGEWEESEVK	Tryptic+	-0.540817	-0.497933	-0.575407	-0.51877
AEASQLGHK	Tryptic+	2.78557	2.78237	2.35887	2.54567
AEASSGDHPTDTEMK	Tryptic+	1.1283	1.09509	1.11214	1.0105
AEASWDSAVHGCPQLSR	Tryptic+	-4.41813	-4.57571	-4.47089	-4.83058
AEAVESAQAGDK	Tryptic+	1.2629	1.40214	1.27366	1.26805
AEAVTADSEVLEER	Non-Tryptic+	-1.36249	-1.39537	-1.38291	-1.26998
AEAVVNTVDISER	Tryptic+	-1.26681	-1.07324	-1.22794	-1.2242
AEDAEVHAENWLR	Non-Tryptic+	-3.32443	-3.27804	-3.71908	-3.44604
AEDDAYTTFISETGK	Tryptic+	1.66238	1.6459	1.618	1.62936
AEDDEDDDVDTK	Non-Tryptic+	-3.89303	3.27466	-4.32657	-3.8593
AEDEEELLR	Tryptic+	-1.71543	-1.94234	-1.67044	-1.62601
AEDEFPDLSAHNNHMAK	Non-Tryptic+	3.77258	3.84251	0.480093	0.491701
AEDELLDLQDK	Tryptic+	1.7586	1.80408	1.64723	1.70851
AEDFIVDVINMDYGMQEK	Tryptic+	-2.54737	-2.4144	-2.22748	-2.56869
AEDFQIEGYNPHPTIK	Tryptic+	1.37424	1.37092	1.31223	1.2883
AEDGENYDIK	Tryptic+	2.09986	2.19447	2.11083	2.13141
AEDGHAVAK	Tryptic+	2.0542	2.14433	2.04117	2.03999
AEDGSVIDYELIDQDAR	Tryptic+	2.43114	2.53179	2.44415	2.44741
AEDIENDALSPEEQEECK	Tryptic+	-0.759137	-0.815181	-1.01508	-0.8841
AEDIPQMDDAFSQTVK	Tryptic+	-1.61983	-1.66512	-1.83932	-1.66882
AEDMEEEQAFK	Non-Tryptic+	3.73328	3.77067	-1.77852	-1.49663
AEDNADTLALVFEAPNQEK	Tryptic+	1.02995	1.10862	0.913817	0.941202
AEDNFEDIITKPPVR	Tryptic+	0.173196	0.343736	0.160856	0.260857
AEDNFEDIITKPPVRK	Tryptic+	0.303529	1.06313	-0.0396422	0.0561398
AEDPSQPDSAGYTALHYASR	Tryptic+	-1.45737	-1.36648	-1.32051	-1.49516
AEDQHLVEMEDTLNK	Tryptic+	1.30686	1.42811	1.31427	1.28835
AEDSGEYHCVYH	Non-Tryptic+	-0.657069	-0.673163	-0.947977	-0.793376
AEDSGEYHCVYHF	Non-Tryptic+	-2.89846	-2.83947	-3.2444	-3.05515
AEDSGEYHCVYHFVSAPK	Tryptic+	2.4619	2.52935	2.44707	2.39058
AEDSICLADSK	Tryptic+	-1.26174	-1.1674	-1.50794	-1.43561
AEDVNVTFEDQQK	Non-Tryptic+	-4.97958	0.858617	-4.8914	-5.6842
AEEDAALQAK	Tryptic+	1.81834	1.73146	1.58245	1.74546
AEEDEDKEDDFR	Tryptic+	0.276976	0.378256	0.240841	0.222959
AEEDEILNR	Tryptic+	1.45873	1.51139	1.36992	1.36254
AEEDTQFNYHR	Tryptic+	0.878889	1.0542	0.889702	0.891311
AEEDVEPECIMEK	Tryptic+	1.53499	1.59875	1.40337	1.47647
AEEEAADLPTKPTK	Non-Tryptic+	-2.49844	1.54277	-2.74434	-2.55045
AEEEDEADPK	Non-Tryptic+	-3.87856	-2.2764	-4.21422	-3.81418
AEEEFNIEK	Tryptic+	1.09239	1.13099	0.988968	1.04309
AEEEGYFEAFK	Tryptic+	0.232959	0.235388	0.229178	0.206657
AEEELGELEAK	Tryptic+	2.27455	2.34726	2.31642	2.3243
AEEGIAAGGVMDVNTALQEVLK	Non-Tryptic+	-3.81908	-4.56593	-4.13724	-4.17406
AEEHNIVFMPVIGK	Tryptic+	0.715888	0.741744	0.777213	0.638968
AEEIANEMIEAAK	Tryptic+	2.32515	2.39521	2.31077	2.32232
AEEIEQLHEVIEK	Tryptic+	1.9135	2.01249	1.87719	1.91889
AEEIWQQSVIGDYLAR	Tryptic+	-0.784853	-0.768764	-0.808014	-0.789703
AEELENELHHLEK	Tryptic+	-1.39306	-1.38076	-1.45603	-1.55927
AEELGLPILGVLR	Tryptic+	-1.78725	-1.75904	-1.7286	-1.58477
AEELGQELK	Tryptic+	0.88497	1.02353	0.925532	0.936213
AEELHYPLGER	Tryptic+	2.59498	2.6928	2.64829	2.60775
AEELLAEEK	Tryptic+	-1.00957	-0.987505	-1.01847	-1.10347
AEELQPGFSK	Tryptic+	0.253608	0.233686	0.231436	0.14639
AEEMYDIFGK	Non-Tryptic+	2.05422	3.50235	-0.677616	-0.65594
AEEPGGHAYETPR	Tryptic+	0.821179	0.878714	0.827088	0.783194
AEEPSDLIGPEAPK	Tryptic+	-2.26996	-2.13086	-2.16954	-2.20346
AEEQPQVELFVK	Non-Tryptic+	0.822653	0.875783	0.783512	0.787529
AEEVATFFAK	Tryptic+	2.50276	2.60989	2.47004	2.50793
AEEVELYLEK	Tryptic+	2.81123	2.89812	2.84968	2.82046
AEEVEYYYR	Tryptic+	-1.41365	-1.15227	-1.07755	-1.25441
AEEVFYAVK	Tryptic+	-0.0264989	0.0972757	-0.0237207	0.00410351
AEEVQAWAQR	Tryptic+	-1.61267	-1.8242	-1.96468	-1.8368
AEEVYAQLQK	Tryptic+	-0.793884	-0.69126	-0.765848	-0.877427
AEEWGVQYVETSAK	Tryptic+	0.47222	0.521159	0.305052	0.345852
AEEYEFLTPVEEAPK	Tryptic+	1.6933	1.75536	1.69293	1.68601
AEEYTEETEEREESTTGFDK	Tryptic+	-0.494356	-0.473737	-0.507867	-0.547351
AEFEQIVLGK	Tryptic+	1.69598	1.7523	1.66529	1.64797
AEFFADVVPAVR	Tryptic+	-1.35127	-1.40604	-1.3376	-1.43096
AEFFQHLIEDR	Tryptic+	0.909708	1.03257	0.87284	0.907548
AEFSMIMDCK	Non-Tryptic+	-3.50822	-0.975894	-3.61276	-3.20733
AEFYFQPWAQEAVCR	Tryptic+	-1.68422	-1.46682	-1.62761	-1.70353
AEGAATEEE	Non-Tryptic+	-1.49079	-1.37091	-1.81694	-1.56278
AEGAATEEEGTPK	Tryptic+	1.21248	1.26252	1.14182	1.11101
AEGAGDAK	Tryptic+	0.966742	0.891473	0.888423	0.983592
AEGDISNVANGFK	Tryptic+	0.304551	0.390475	0.311637	0.304485
AEGDSAGTAGTPGGTPAGDK	Tryptic+	-2.66002	-2.79511	-2.51232	-2.57781
AEGDVAALNR	Tryptic+	-1.35378	-1.35136	-1.42447	-1.41012
AEGEWEDQEALDYFSDK	Tryptic+	-1.02553	-0.880844	-1.08333	-1.04625
AEGFVDALHR	Tryptic+	3.36911	3.46273	3.34397	3.38946
AEGGAGEEHDLFAGLK	Tryptic+	1.25544	1.2996	1.26324	1.22804
AEGGGAEEGAGAR	Tryptic+	-3.0511	-2.95747	-3.0387	-3.17324
AEGGGGGGRPGAPAAGDGK	Tryptic+	-0.00395451	0.0487473	-0.431903	-0.130206
AEGGQSAAAHSAHTVK	Tryptic+	1.77209	1.87732	1.69644	1.71902
AEGGYFGQIR	Tryptic+	-1.75396	-1.76904	-2.11415	-1.89811
AEGIHTGQFVYCGK	Non-Tryptic+	2.59586	2.65748	-1.23952	-1.34049
AEGILLLVK	Tryptic+	-2.41392	-2.12793	-2.25081	-2.42176
AEGLGDGYR	Tryptic+	-0.17052	-0.129396	-0.0990841	-0.255544
AEGLLDVFQAVK	Tryptic+	1.26095	1.30777	1.23023	1.23446
AEGLYLFENGQR	Tryptic+	-0.497556	-0.423621	-0.471643	-0.419647
AEGNDHIER	Tryptic+	0.991473	0.926224	0.92311	0.93332
AEGPDVAVDLPK	Tryptic+	2.05588	2.13653	2.05313	2.05688
AEGPEVDVNLPK	Tryptic+	1.78752	1.90857	1.83696	1.74313
AEGPGLSK	Tryptic+	0.373319	0.462361	0.42637	0.383277
AEGPGRGDEPSPS	Tryptic+	-1.75622	-1.56989	-1.77423	-1.84211
AEGPQEWVFQECK	Tryptic+	-0.0125681	-0.0309721	-0.0766281	-0.0412592
AEGSDVANAVLDGADCIMLSGETAK	Tryptic+	2.67827	2.69101	2.65032	2.67938
AEGSEAAELAEIYAK	Tryptic+	1.15687	1.25577	1.15308	1.08319
AEGSSNSVVHAETK	Tryptic+	1.71858	1.66927	1.80068	1.88121
AEGTFPGK	Tryptic+	0.350928	0.476444	0.333083	0.334705
AEGTVFTEEDFQK	Tryptic+	1.13107	1.23699	1.07681	1.15651
AEGTVNEGRPESDAADHTGPK	Tryptic+	0.596016	0.750438	0.687573	0.738079
AEGYAEGDLTLYHR	Tryptic+	1.82536	1.87019	1.7512	1.7465
AEGYEVAHGGR	Tryptic+	-0.225531	-0.00292987	-0.186267	-0.0874645
AEHASSLLELASTTK	Tryptic+	1.87338	1.95686	1.82142	1.8341
AEHDQLLLNYAK	Tryptic+	3.18942	3.25369	3.1647	3.18762
AEHDSILAEK	Tryptic+	3.89278	4.0395	3.79718	3.8417
AEHLDHVMFR	Tryptic+	1.60681	1.68907	1.5628	1.55663
AEHLESPQLGGK	Tryptic+	-0.480391	-0.4784	-0.593378	-0.595824
AEHLQLLEEAAK	Non-Tryptic+	3.74119	3.81167	0.164199	0.311032
AEHMETNAVGPSPSSDTR	Tryptic+	0.278352	0.315126	0.216769	0.21808
AEHNAALQAK	Tryptic+	2.06266	2.16321	2.05106	2.04461
AEHNDLQYAAPGGLIGVGTK	Non-Tryptic+	0.130708	-0.117891	-0.231886	-0.141681
AEHQNNDENAK	Tryptic+	-0.547483	-0.443551	-0.663783	-0.575303
AEHQQDSEDLFK	Tryptic+	1.38307	1.38275	1.33253	1.28924
AEHSGTVLYSLVK	Tryptic+	1.58839	1.62802	1.56806	1.587
AEHSPYYEAMK	Non-Tryptic+	-2.8077	0.724203	-3.03272	-2.44296
AEHVVVPIVAFNK	Tryptic+	0.983837	1.13236	0.970571	0.960865
AEIDGQNNVLVESHSGR	Tryptic+	-4.32739	-4.61246	-4.51998	-4.77689
AEIDLVCELAK	Tryptic+	0.86169	0.919241	0.841902	0.897025
AEIGIAMGSGTAVAK	Tryptic+	2.52821	2.56113	2.50117	2.48435
AEIHAACK	Tryptic+	0.471686	0.487853	0.333386	0.383689
AEIHDLQEEHIK	Tryptic+	-0.988385	-0.938332	-1.2114	-1.03753
AEILALQQALK	Tryptic+	0.28272	0.286188	0.208178	0.174884
AEINILLCGDPGTSK	Tryptic+	-2.06652	-1.95634	-1.87819	-1.86463
AEIPCEDEQEQEHNGPLDNK	Tryptic+	-2.96708	-3.12826	-3.14099	-3.25664
AEIQELAMVPR	Tryptic+	-1.98436	-1.87411	-1.92257	-2.1897
AEISCIDNK	Tryptic+	1.98269	2.0265	1.99368	1.9881
AEISCTDNQDGTCSVSYLPVLPGDYSILVK	Tryptic+	-3.37517	-3.27957	-3.52556	-3.43918
AEITDAEGLGLK	Tryptic+	1.5091	1.62892	1.52008	1.50148
AEITFDDHK	Tryptic+	2.74863	2.81541	2.42514	2.56805
AEITLVATKPEK	Tryptic+	1.51353	1.56948	1.54493	1.48057
AEIVHGDLSPR	Tryptic+	0.614308	0.705045	0.563951	0.650572
AEIYEAFENIYPILK	Tryptic+	-1.33577	-1.3693	-1.3433	-1.39339
AELALELHK	Tryptic+	0.0116041	-0.0225396	-0.138876	-0.0499851
AELALGENSEVLK	Non-Tryptic+	-2.16954	1.80752	-2.45901	-2.38859
AELALSLLQETPR	Tryptic+	0.106732	0.114555	0.0480386	0.0713042
AELANSTEVLESFK	Tryptic+	-0.0607286	0.0121354	-0.0820559	-0.15607
AELASPLNEADGHR	Tryptic+	-1.58494	-1.68784	-1.91496	-2.05674
AELAWLEHQK	Tryptic+	-0.875599	-0.965085	-1.01567	-0.898044
AELDAAEK	Tryptic+	-0.177084	-0.0385132	-0.231492	-0.192914
AELDAEHAQK	Tryptic+	-2.83632	-2.67526	-2.96309	-2.83012
AELDDSDGHGNHR	Tryptic+	-0.93589	-0.759442	-0.948465	-0.974493
AELDGTILK	Tryptic+	-0.0876929	-0.0404804	-0.151161	-0.152022
AELDNELMEGK	Tryptic+	1.5801	1.66296	1.37266	1.38786
AELEALGMK	Tryptic+	2.01436	2.05608	1.93533	1.97648
AELEGALQK	Non-Tryptic+	1.76822	1.87877	1.84406	1.77278
AELEQHLEQEQEFQVNK	Tryptic+	-0.226134	-0.139164	-0.082314	-0.185824
AELFTQSCADLDK	Tryptic+	0.866663	1.01021	0.858812	0.831728
AELGAGGDGHR	Non-Tryptic+	-3.97202	-3.33006	-4.13595	-3.77532
AELGALPDDFIDSLEK	Tryptic+	-0.156214	-0.235972	-0.360924	-0.3983
AELGLNEHHQNEVINYMR	Non-Tryptic+	-4.20479	-3.20576	-2.29218	-2.534
AELGPQLLHK	Non-Tryptic+	2.70218	2.74183	-1.22035	-1.01504
AELGTDLLSQLSLEDQK	Tryptic+	-0.103701	0.00665473	-0.0681145	0.00499313
AELHPVELK	Tryptic+	1.13062	1.26799	1.08959	1.15394
AELHVLDVK	Tryptic+	2.36023	2.40677	2.3346	2.34084
AELIEQAAQYTNAVR	Non-Tryptic+	-1.57105	-0.915357	-4.01464	-4.53424
AELIHQIEANK	Tryptic+	-0.757276	-0.786511	-0.899676	-0.810498
AELIQHIPLSLR	Non-Tryptic+	0.696066	1.77977	0.702371	0.676298
AELIVQPELK	Tryptic+	0.484144	0.562367	0.505501	0.478265
AELLDNEK	Tryptic+	0.746192	0.80184	0.876669	0.883298
AELLEFLESQQENMIK	Tryptic+	-2.68407	-2.89728	-2.77924	-2.49486
AELLQGGDLLR	Tryptic+	-2.58424	-2.46289	-2.52306	-2.54433
AELLSLTQMER	Tryptic+	-1.99486	-1.87003	-2.22187	-2.16279
AELMEISEDK	Tryptic+	1.65998	1.78058	1.85026	1.82735
AELNPWPEYIYTR	Tryptic+	0.507388	0.472	0.549171	0.44817
AELNSTTEELHK	Tryptic+	-1.31588	-1.08601	-1.43493	-1.52515
AELQAQLAALSTK	Tryptic+	-0.157761	0.0381616	-0.158437	-0.0421197
AELQELPGLSHQYWSAPSDK	Non-Tryptic+	2.21705	2.24641	-1.28997	-1.01931
AELQHIATDDNLVFTVPEFR	Tryptic+	-1.65093	-1.62605	-1.74619	-1.74682
AELQTALAHTQH	Non-Tryptic+	-0.883409	-0.841359	-1.03955	-0.937578
AELQTALAHTQHAAR	Tryptic+	-2.81402	-2.59678	-2.86097	-3.03473
AELRDDPIISTHLAK	Tryptic+	2.87084	2.92433	2.94315	2.94087
AELTSQESQISTYEEELAK	Tryptic+	-1.50873	-1.59091	-1.46468	-1.62347
AELTTLLEQWEK	Tryptic+	-0.780064	-0.855214	-1.05112	-0.96672
AELVAISSSEDEGNLR	Tryptic+	-1.37996	-0.0998604	-1.50981	-1.34772
AELVCLSGPHPVPDPPGPEGAR	Tryptic+	-1.86444	-1.94731	-1.97977	-1.76723
AELYQHLK	Tryptic+	1.65549	1.72322	1.54901	1.5232
AEMDQILHGLDK	Tryptic+	1.30646	1.35776	1.38386	1.35573
AEMEVLLASK	Tryptic+	2.68494	2.7009	2.65058	2.60068
AEMLHMYSQK	Tryptic+	0.851328	0.956814	0.775775	0.88815
AEMLLEEAK	Tryptic+	-0.974222	-0.887542	-0.988157	-1.09447
AEMVVPDFSELFK	Tryptic+	0.301227	0.396239	0.262416	0.153402
AEMYDDVHSDGR	Tryptic+	-0.111631	-0.0407651	-0.168774	-0.173088
AENCPYMHGDFPCK	Tryptic+	-1.21334	-1.05192	-1.19287	-1.22029
AENDFSVSQAEMSSR	Non-Tryptic+	-2.47071	-0.253745	-2.47871	-2.70348
AENDVDNELLDYEDDEVETAAGGDGAEAPAKK	Non-Tryptic+	-2.47463	-2.27729	-2.63831	-2.55395
AENELNQSYK	Non-Tryptic+	-0.412705	-0.21934	-3.05576	-3.2034
AENIPAVVIEIK	Tryptic+	0.18172	0.149754	0.188483	0.18993
AENLLHDHYGGK	Tryptic+	2.06926	2.1472	1.99282	2.03944
AENLLLDADMNIK	Tryptic+	1.49061	1.54754	1.40493	1.50098
AENLQLLTENELHR	Tryptic+	2.64314	2.71032	2.67428	2.61748
AENNSEVGASGYGVPGPTWDR	Tryptic+	-0.0513441	0.0410614	-0.0832872	-0.0183667
AENPAGHGSK	Tryptic+	2.46738	2.64653	2.26993	2.33826
AENQSHDYK	Tryptic+	0.328303	0.347825	-0.0329078	0.163408
AENSHNAGQVDTR	Tryptic+	0.288991	0.57443	0.337707	0.444571
AENSLVAYK	Non-Tryptic+	-0.678999	5.3088	-2.58047	-2.46188
AENSSLNLIGK	Tryptic+	0.922129	1.02768	0.947174	0.975735
AENVNQYLTDPK	Non-Tryptic+	3.14008	3.16798	-2.71405	-1.98477
AENYDIPSADR	Tryptic+	-0.0557305	-0.00599031	-0.0323971	-0.0771144
AENYLGHTAK	Non-Tryptic+	-4.09303	1.33037	-5.07149	-5.11161
AEPDHMVLGK	Tryptic+	3.00652	3.02855	2.94527	2.95703
AEPEAGEEQAGDDRDSGGPVLQFDYEAVANR	Tryptic+	-0.927432	-0.808402	-0.843027	-0.882019
AEPEDHYFLLTEPPLNTPENR	Tryptic+	1.97598	2.02486	1.95432	1.94764
AEPEDHYFLMTEPPLNTPENR	Tryptic+	-0.288815	-0.242871	-0.416804	-0.44975
AEPGEGTRPATVGDSSAR	Tryptic+	-1.26919	-0.982539	-1.23053	-1.13416
AEPHFLSILQH	Non-Tryptic+	0.878835	0.990462	0.914651	0.82827
AEPLETFPFDQSK	Tryptic+	0.299314	0.470388	0.475895	0.353898
AEPMQWASLELPAAK	Tryptic+	-0.245407	-0.180892	-0.257991	-0.2005
AEPPLNASASDQGEK	Tryptic+	-4.25546	-3.43382	-4.20004	-3.82853
AEPPQAMNALMR	Tryptic+	0.908209	0.972292	0.821548	0.838984
AEPSAATQSHSISSSSFGAEPSAPGGGGSPGACPALGTK	Non-Tryptic+	-1.38206	-1.42341	-1.5363	-1.73439
AEPTAAPHPVLK	Tryptic+	-0.814847	-0.735601	-0.729456	-0.767129
AEPTHWCLLVR	Tryptic+	-0.941902	-1.09801	-1.90146	-2.00273
AEPYAADEGSGEGHK	Tryptic+	0.53042	0.547973	0.390819	0.517254
AEPYCSVLPGFTFIQHLPLSER	Tryptic+	-1.8655	-1.62494	-1.87225	-1.74475
AEQAEETAPIEATATK	Non-Tryptic+	0.111239	0.161451	-4.10906	-4.48172
AEQDITTLEQSISR	Tryptic+	0.0805709	0.176419	0.00782923	0.142135
AEQEAQAPHWWR	Tryptic+	-2.03618	-1.6555	-1.83955	-1.94838
AEQEEEFISNTLFK	Tryptic+	1.70267	1.81243	1.6686	1.61639
AEQEEEGLPLPLANIK	Tryptic+	-1.99776	-1.88823	-2.17422	-1.87319
AEQEEYVQEGIR	Tryptic+	-0.822218	-0.612777	-0.740422	-0.752417
AEQEPTAEQLAQIAAENEEDEHSVNYKPPAQK	Non-Tryptic+	0.3015	0.394199	0.382016	0.267387
AEQESGLYR	Tryptic+	-1.61791	-1.63959	-1.94097	-1.93778
AEQFYCGDTEGK	Tryptic+	0.520575	0.577578	0.602603	0.539488
AEQFYCGDTEGKK	Tryptic+	0.865374	1.01415	0.926817	1.00832
AEQINQAAGEASAVLAK	Tryptic+	-0.476574	-0.375712	-0.411486	-0.42136
AEQLAAEAER	Tryptic+	-3.63497	-3.28384	-3.42731	-3.63507
AEQLGAEGNVDESQK	Tryptic+	0.0445063	0.120281	-0.0344753	-0.104626
AEQLSQENEK	Tryptic+	-4.00573	-4.53212	-5.21304	-4.36619
AEQPDGLILGMGGQTALNCGVELFK	Tryptic+	0.356728	0.376085	0.307027	0.308086
AEQSFLYGNHVLK	Non-Tryptic+	-3.01482	1.3882	-5.11265	-4.31024
AEQSLHDLQER	Tryptic+	-0.595545	-0.571006	-0.776841	-0.553812
AEQVDPNFYSK	Tryptic+	0.405325	0.470523	0.353026	0.405454
AEQVIAGFNR	Non-Tryptic+	-0.986168	1.02161	-1.38232	-1.37265
AEQWNVNYVETSAK	Tryptic+	-0.365758	-0.180882	-0.271744	-0.360741
AERDPEFAPPSDYFVGQK	Tryptic+	-0.490287	-0.38769	-0.41627	-0.4444
AESAALHAGLR	Tryptic+	-2.69224	-2.75093	-2.96819	-2.85752
AESAAPAAGEEPSK	Non-Tryptic+	-2.37163	2.983	-4.56199	-4.2361
AESCDLLGDIQTCIR	Non-Tryptic+	-0.326734	-0.203827	-2.45695	-2.4591
AESDGSLLLESK	Tryptic+	1.62129	1.75217	1.63503	1.62249
AESDLFLAEHHK	Tryptic+	2.73038	2.83932	2.71886	2.70736
AESEEGPDVLR	Tryptic+	0.0396987	0.0423315	-0.128199	-0.0572222
AESEEMETSQAGSK	Tryptic+	1.43253	1.45363	1.37238	1.43181
AESFAQEMFIEQNK	Tryptic+	-0.930838	-0.873421	-0.924137	-1.09176
AESGDSLGSEDRDLLYSIDAYR	Tryptic+	-0.30033	-0.204563	-0.36316	-0.34724
AESGWFHVEEDR	Tryptic+	-0.330089	-0.27789	-0.381611	-0.332471
AESGYDIALLK	Non-Tryptic+	-1.90486	-1.87324	-1.78158	-1.93864
AESHNDCPVR	Tryptic+	0.0556543	0.0343508	0.0213335	-0.0592973
AESLIGVYPEQGDCVISK	Tryptic+	0.741023	0.758542	0.780669	0.694108
AESLQQEVEALK	Tryptic+	1.09551	1.17184	0.999421	1.05352
AESLVHVHFK	Tryptic+	-1.09633	-0.904051	-1.06194	-1.03481
AESPEEVACR	Tryptic+	-1.86267	-1.62011	-1.8882	-1.98943
AESQLLECK	Tryptic+	-0.148043	-0.0433466	-0.147442	-0.207448
AESQNTFEETELELK	Tryptic+	-1.56867	-1.21548	-1.68371	-1.49328
AESSDGIHIILK	Tryptic+	2.59126	2.63202	2.53437	2.56158
AESSFSEEEEEK	Tryptic+	0.360924	0.481674	0.398452	0.373629
AESSQTCHSEQGDK	Tryptic+	2.39872	2.41075	2.29835	2.29876
AESSSSSK	Non-Tryptic+	-0.560052	-0.376121	-5.0173	-4.9443
AESTANAGQSDNR	Tryptic+	-3.77666	-3.65025	-4.2322	-4.10328
AESTESIGSSEK	Tryptic+	-0.629463	-0.473624	-0.556018	-0.566825
AESTLQNSSSAVHTESNK	Tryptic+	-1.49376	-1.39965	-1.7244	-1.58463
AESVVLEHR	Tryptic+	1.78824	1.90396	1.71903	1.75158
AETDHLFDLSR	Tryptic+	1.56461	1.71649	1.87173	1.85913
AETDVEEIYHPVMCTECSTEVAVYDK	Tryptic+	-2.39783	-2.48346	-2.4869	-2.43564
AETECQNTEYQQLLDIK	Tryptic+	-0.0322371	-0.0343237	0.0116916	0.00128215
AETEEGPDVLR	Tryptic+	-0.501135	-0.393634	-0.435879	-0.497498
AETEQHIK	Tryptic+	-1.24895	0.561104	-1.36403	-1.41214
AETHENEPGPLTVGDELLSQFK	Tryptic+	-1.96156	-2.1613	-2.42694	-2.22071
AETHFGFETVSEEEK	Non-Tryptic+	-0.851501	-0.742447	-2.86037	-2.85688
AETHSSSTPVQHPIK	Tryptic+	0.584902	0.655067	0.475118	0.542913
AETLAGAMPNEAGGHPDAR	Tryptic+	-1.23701	-1.10193	-1.25781	-1.15083
AETLELSDLYVSDK	Tryptic+	-1.72962	-1.45994	-1.80402	-1.83799
AETLHLSEPLGGK	Non-Tryptic+	2.11693	3.39876	-0.012604	-0.0314109
AETLMTVTDPVHDIAFAPNLGR	Tryptic+	1.01108	1.07231	0.901189	0.952485
AETLPEVEAELAQR	Tryptic+	-1.20536	-1.52218	-1.33758	-1.23264
AETNDSYHIILK	Tryptic+	2.89423	2.96541	2.83261	2.86557
AETPHGAEEECK	Tryptic+	0.243181	0.382054	0.077361	0.309112
AETPHGAEEECR	Tryptic+	-0.265585	-0.166046	-0.338678	-0.246753
AETPTAAEDDNEGDK	Tryptic+	0.606521	0.685299	0.51229	0.491791
AETPTAAEDDNEGDKK	Tryptic+	1.21465	1.32104	1.2103	1.226
AETPTESVSEPEVATK	Tryptic+	-0.880288	-0.725466	-0.998037	-0.960848
AETQEGEPIAK	Tryptic+	-4.38741	-4.03486	-4.42924	-4.81123
AETQHEGLELR	Non-Tryptic+	-2.02102	0.965671	-2.13774	-1.87497
AETVPEEANYEAVPVEAYGLAMLR	Tryptic+	-1.73474	-1.54107	-1.68478	-1.74324
AETYHCCLEITK	Tryptic+	-0.817619	-0.850369	-0.947453	-0.917559
AEVAAEFLNDR	Tryptic+	1.24973	1.37505	1.31232	1.31364
AEVAGQFVIK	Non-Tryptic+	-0.242386	2.60447	-2.29475	-2.43064
AEVDDVIQVR	Tryptic+	-0.916156	-1.00915	-0.936314	-0.966421
AEVDLVVQDLK	Tryptic+	0.829136	0.917903	0.731964	0.784359
AEVDMDTDAPQVSHK	Tryptic+	1.20172	1.3004	1.11932	1.04315
AEVDMDTDAPQVSHKPGGEPK	Tryptic+	1.27361	1.35457	1.26457	1.2439
AEVEALHSSGMTAVVK	Tryptic+	1.41003	1.45528	1.33828	1.38596
AEVEQVELPDGKK	Tryptic+	-1.28036	-1.35298	-1.21919	-1.1123
AEVEVADELLENLAK	Tryptic+	-0.985021	-0.853015	-0.97885	-0.931989
AEVHESYK	Tryptic+	1.82424	1.92375	1.82714	1.81892
AEVHLVPWNHDFTK	Non-Tryptic+	-1.06989	1.65308	-2.79598	-2.61428
AEVHPAGDTAK	Tryptic+	0.431125	0.639798	0.47408	0.47698
AEVIDTPVFELK	Non-Tryptic+	-3.62942	0.312705	-3.91079	-4.03449
AEVIMNYHVGETVLSLQK	Tryptic+	0.335709	0.49488	0.336433	0.310164
AEVLISTVGPEDCVVPFLTRPK	Tryptic+	-0.417156	-0.369591	-0.435611	-0.515175
AEVLSEEPILK	Tryptic+	2.8446	2.93943	2.87055	2.83135
AEVLSHYIK	Tryptic+	2.42008	2.42746	2.38698	2.39775
AEVNQDYGLDPK	Non-Tryptic+	-0.552018	1.91299	-1.29358	-1.09984
AEVQVLVLDGR	Non-Tryptic+	-1.63019	-2.21374	-1.66139	-1.7724
AEVSIQNNK	Tryptic+	1.30423	1.41443	1.22838	1.25091
AEVSPMYGVQK	Tryptic+	-2.38352	-2.13775	-2.4344	-2.30707
AEVSQATELHVLDVAGNR	Non-Tryptic+	-3.14492	-3.22563	-4.15333	-3.9133
AEVTEEVEDGKEEDEEEETENSLPIPASK	Tryptic+	-1.98929	-1.86475	-2.68254	-2.45368
AEVTHWYENLQK	Tryptic+	-0.291269	-0.642761	0.0117993	0.0272283
AEVTMGDPHQQTLAR	Tryptic+	-0.174023	-0.334443	-0.396636	-0.388235
AEVVETTQVYTEEETR	Tryptic+	-3.10306	-2.89499	-3.16097	-3.32582
AEVVETTQVYTEEETRR	Tryptic+	-3.34474	-3.04491	-3.19196	-3.22572
AEVVLAHLGGGSTSR	Non-Tryptic+	-0.182568	1.37139	-0.856132	-0.672126
AEVVLGNIIK	Tryptic+	3.03054	3.04005	3.02558	3.05322
AEVVSLLLDR	Tryptic+	-1.24969	-1.40501	-1.29979	-1.37716
AEVYGSENESER	Tryptic+	-4.64304	-4.54973	-4.83398	-4.71106
AEVYHHLK	Non-Tryptic+	0.252552	2.61177	-3.14571	-2.76777
AEVYHNLK	Non-Tryptic+	3.97156	6.62351	2.178	2.39852
AEWLLSHTK	Non-Tryptic+	-0.534707	1.32633	-1.66744	-1.55726
AEWLYSQGK	Tryptic+	-0.700904	-0.527745	-0.600767	-0.74966
AEWMIAAQTCFK	Tryptic+	-1.14713	-1.10888	-0.932976	-1.09263
AEYEFDSPYWDDISDSAK	Tryptic+	-3.18062	-3.01578	-3.08954	-3.04604
AEYEGDGIPTVFVAVAGR	Tryptic+	-0.163577	-0.0902209	-0.157208	-0.166789
AEYHQSILAK	Non-Tryptic+	-0.227822	-0.130977	-0.303953	-0.316426
AEYISLAEHEAK	Tryptic+	-0.0763909	0.11834	-0.237868	-0.0277149
AEYLASIFGTEK	Non-Tryptic+	1.02263	1.08106	1.09242	1.0436
AEYLASIFGTEKDK	Non-Tryptic+	-0.962288	-0.968538	-1.42768	-1.43323
AEYPEGFEIH	Non-Tryptic+	-0.62007	-0.397708	-0.512199	-0.602926
AEYTEASGPCILTPHR	Tryptic+	-2.08026	-2.23014	-2.36593	-2.17105
AEYWAVSSLTGENVR	Tryptic+	0.206851	0.335483	0.198068	0.178994
AEYYDNLPHYNSWIK	Non-Tryptic+	1.18457	1.21144	-2.30227	-2.32719
AEYYHLLAEK	Tryptic+	2.41229	2.51943	2.41149	2.41021
AFAAGADIK	Tryptic+	1.44572	1.5301	1.26233	1.22095
AFAAQEDLEK	Tryptic+	0.410079	0.486003	0.364798	0.380326
AFADALEFADEEK	Non-Tryptic+	2.98965	3.12546	-3.31305	-2.6997
AFADALEVIPMALSENSGMNPIQTMTEVR	Tryptic+	-0.682368	-0.593878	-0.776634	-0.727291
AFADSSYLLR	Tryptic+	-2.97528	-3.00405	-2.92015	-2.92815
AFAEFQEHEHALK	Non-Tryptic+	1.80074	1.92948	1.82046	1.82326
AFAESVTEGDVR	Non-Tryptic+	0.335812	0.382328	-4.74009	-5.09167
AFAETHIK	Tryptic+	2.91925	3.00706	2.8056	2.84577
AFAHDAGGLPSGTGGLVK	Tryptic+	0.855471	0.952501	0.829349	0.84391
AFAHITGGGLLENIPR	Tryptic+	0.615704	0.643906	0.647803	0.655908
AFAIDSSHPWLHEC	Non-Tryptic+	-2.80088	-2.67805	-3.03825	-2.87475
AFAIDSSHPWLHECMIR	Tryptic+	-1.65693	-1.49727	-1.28077	-1.39305
AFAISGPFNVQF	Non-Tryptic+	-3.15888	-3.23124	-3.04154	-3.18022
AFAMIIDK	Tryptic+	-1.45052	-1.33213	-1.48178	-1.19968
AFAMTNQILVEK	Tryptic+	2.27407	2.33664	2.22918	2.22048
AFANPEDALR	Tryptic+	-1.60961	-1.683	-1.56838	-1.45139
AFASATNYK	Tryptic+	-2.23398	-2.13169	-1.83658	-1.66402
AFATIPIHQLQHEK	Non-Tryptic+	0.654355	0.730218	-2.59041	-2.82245
AFAVGVQQVLLK	Tryptic+	3.52524	3.66555	3.55884	3.48924
AFCADQLDVFLQK	Tryptic+	0.205565	0.290858	0.18055	0.206996
AFCEPGNVENNGVLSFIK	Tryptic+	1.78039	1.7771	1.80799	1.79138
AFDCPETEYPVK	Tryptic+	-1.02713	-0.974553	-1.2011	-1.06374
AFDFLSEETEASLASR	Tryptic+	-0.23782	-0.216274	-0.396387	-0.336864
AFDHENTSELYK	Tryptic+	0.543038	0.443203	0.577676	0.481721
AFDHVLHLRPL	Non-Tryptic+	-0.704473	-0.518036	-0.573791	-0.740291
AFDIPGFYDSGLLQGK	Non-Tryptic+	1.53995	1.62736	1.58269	1.49922
AFDLFNPNFK	Tryptic+	2.13574	2.24922	2.13967	2.11887
AFDQGADAIYDHINEGK	Tryptic+	2.61669	2.67382	2.57234	2.60995
AFDSGIIPMEFVNK	Tryptic+	3.33147	3.40391	3.30798	3.32291
AFDTAGNGYCR	Tryptic+	-0.231817	-0.198828	-0.157181	-0.193763
AFDVPDAEAR	Tryptic+	-3.18894	-3.03008	-3.03024	-3.1941
AFEDDAIQLVAR	Tryptic+	-2.42491	-2.12596	-2.53892	-2.47007
AFEDDDITHVEG	Non-Tryptic+	-1.24527	-1.13861	-1.39297	-1.33672
AFEDDDITHVEGSVD	Non-Tryptic+	-0.664487	-0.584207	-0.686949	-0.8136
AFEDDDITHVEGSVDPIR	Tryptic+	1.31675	1.3946	1.25511	1.233
AFEDITLESER	Non-Tryptic+	0.123274	0.197473	-5.03783	-5.20622
AFEDTLQLMER	Tryptic+	0.146715	0.171665	0.0631751	0.0565116
AFEEAQLPR	Non-Tryptic+	-3.53898	-2.44549	-4.24592	-4.1981
AFEESLSTLK	Tryptic+	-1.57607	-1.36883	-1.47655	-1.50482
AFEGQAHGADR	Tryptic+	-0.186647	-0.159891	-0.227696	-0.277209
AFEHLQQLELIK	Tryptic+	2.16311	2.24363	2.11931	2.10925
AFELMHSGK	Tryptic+	1.54832	1.62175	1.42161	1.4404
AFEMEFDLDK	Tryptic+	0.243992	0.221409	0.211323	0.272261
AFENLLGQALTK	Tryptic+	1.28919	1.32998	1.33229	1.27326
AFEQLMTDLTLSR	Tryptic+	-3.47368	-3.52356	-3.64581	-3.69892
AFESDVFHNR	Tryptic+	0.502795	0.589562	0.383246	0.451363
AFEVSENGNLVVSGK	Tryptic+	0.235559	0.357584	0.0984336	0.0641048
AFEYNMQIFNELDQAGSTLAR	Tryptic+	-3.09086	-2.89383	-3.26588	-3.33298
AFFDEEEDHWK	Tryptic+	0.382751	0.353513	0.196232	0.35234
AFFDMAYQGFASGDGDK	Non-Tryptic+	2.08655	2.17313	2.08413	2.10506
AFFESHPAPSAER	Tryptic+	2.12172	2.2004	2.18634	2.16064
AFFMLDGILSK	Tryptic+	-1.1954	-1.23043	-1.15705	-1.21795
AFFPCFDTPAVK	Tryptic+	0.1749	0.286619	0.163193	0.187681
AFGDVTAHLLQPCLVLR	Tryptic+	-1.64736	-1.45869	-1.52694	-1.569
AFGFSHLEALLDDSK	Tryptic+	3.00338	3.0518	3.01819	2.97938
AFGGQSLK	Tryptic+	0.788657	0.883845	0.750673	0.675347
AFGGSSEPCALCSLHSIGK	Non-Tryptic+	0.882797	1.00362	1.14874	1.20381
AFGHHAVSLLDGGLR	Tryptic+	-0.247261	-0.209948	-0.310333	-0.274104
AFGPGLQGGSAGSPAR	Tryptic+	-1.92156	-1.78685	-1.85871	-1.92942
AFGQAKHQPTAIIAK	Tryptic+	0.887709	1.01013	0.555969	0.472231
AFGSGIDIK	Tryptic+	-1.59858	-1.67057	-1.72043	-1.72088
AFGSGIDIKPGTPPIAGR	Tryptic+	0.684391	0.805338	0.418243	0.459506
AFGSTIVINPEK	Tryptic+	1.21321	1.35486	1.27606	1.391
AFGYLECSAK	Non-Tryptic+	2.77179	2.67097	-0.708987	-0.609111
AFGYVCGGEGQHQFFAIK	Tryptic+	-0.885267	-0.92541	-0.73276	-0.885203
AFGYVEIPCVAK	Tryptic+	-0.359593	-0.378167	-0.315717	-0.368317
AFHGISPGLLASEK	Tryptic+	1.08362	1.20626	1.03592	1.05344
AFHGLAGGTDVPFSEVVK	Tryptic+	1.76787	1.80673	1.78131	1.7105
AFHNAHDLSK	Non-Tryptic+	1.10636	-0.106364	-2.4845	-2.4335
AFHNEAQVNPER	Tryptic+	0.526381	0.627302	0.462221	0.39335
AFHNEAQVNPERK	Tryptic+	0.00706811	0.208882	0.539629	0.618237
AFHPTYEEK	Tryptic+	1.48141	1.54662	1.43192	1.41057
AFHQDLNFVR	Tryptic+	0.994448	1.00336	1.08475	1.03415
AFHSSLHESIQK	Tryptic+	0.35078	0.599607	-0.0400704	0.301444
AFHVGLPAK	Non-Tryptic+	1.72876	1.78207	1.74478	1.73777
AFIDVTAAAENIR	Tryptic+	1.10788	1.24975	1.00382	1.07769
AFIEFASFEDAK	Non-Tryptic+	1.51912	1.59233	1.44827	1.5157
AFIGFEGVK	Tryptic+	0.13409	0.25061	0.121967	0.107405
AFIGVDEAHR	Non-Tryptic+	-0.745268	-0.615918	-0.725381	-0.806788
AFIIQHFADK	Tryptic+	1.88831	1.8794	1.69819	1.8191
AFIPAIDSFGFETDLR	Tryptic+	0.450577	0.53585	0.440881	0.401735
AFITNIPFDVK	Tryptic+	2.89914	3.00326	2.87736	2.88888
AFLADPSAFVAAAPVAAATTAAPAAAAAPAK	Tryptic+	1.54139	1.63812	1.56816	1.51792
AFLAELEQNSPK	Tryptic+	1.24076	1.33569	1.2392	1.21633
AFLDALQNQAEASSK	Tryptic+	1.11094	1.18705	1.03608	1.02925
AFLDEDDMSLEEIK	Tryptic+	-1.40635	-1.29848	-1.65937	-1.36288
AFLDFHALPYQVVEVNPVR	Tryptic+	1.45191	1.50994	1.55235	1.44182
AFLDFYHSFLEK	Tryptic+	0.00283751	0.274535	0.264607	0.196796
AFLDNHNYAK	Non-Tryptic+	0.835366	0.845266	-1.03236	-0.807566
AFLDSLPDVK	Tryptic+	0.46777	0.587402	0.306179	0.345396
AFLEAHELEQHR	Tryptic+	-0.657528	-0.738196	-0.86524	-0.811675
AFLEENNLDYIIR	Tryptic+	-0.799544	-0.676873	-0.716151	-0.815147
AFLEILHTYQK	Tryptic+	1.14077	1.2144	1.06449	1.07046
AFLEPLGLAYTGPDNSSIDCR	Tryptic+	-1.82259	-1.69628	-1.60125	-1.70675
AFLFDVVSK	Tryptic+	2.12602	2.19145	2.15153	2.1705
AFLGPFAHK	Tryptic+	1.88293	1.99967	1.81727	1.84879
AFLHLPLPEQIHK	Non-Tryptic+	0.120662	0.972448	-2.45972	-2.10048
AFLHYYDPSK	Non-Tryptic+	2.48125	2.58041	-2.22862	-1.72839
AFLIEEQK	Tryptic+	2.46093	2.60292	2.4943	2.49917
AFLIEPEHVNTVGYGK	Tryptic+	1.24265	1.31479	1.27205	1.24602
AFLLWDPTK	Non-Tryptic+	-0.919893	-3.98951	-5.07445	-4.93239
AFLMQHAPANDYLVTSH	Non-Tryptic+	0.123944	0.278472	0.118804	0.0959714
AFLQGGQEATDIALLLR	Tryptic+	-3.98752	-4.02038	-3.72231	-3.91065
AFLQLCHLK	Tryptic+	-1.53429	-1.55244	-1.45868	-1.68367
AFLSDMIK	Tryptic+	2.07854	2.0883	2.0668	2.02623
AFLSSHCYNAATIK	Tryptic+	-1.21368	-1.36823	-1.38502	-1.29986
AFLSTHPNTETVFEAFLK	Tryptic+	-1.42009	-1.40892	-1.45102	-1.3398
AFLTGVDPILGHQLSAR	Tryptic+	0.0407654	0.116818	0.0948915	0.0353517
AFLTLAEDILR	Tryptic+	-1.20318	-1.23206	-1.22151	-1.18607
AFLTLYNLTQDMK	Non-Tryptic+	-3.40877	-3.09636	-3.2827	-3.217
AFNDPFIQK	Tryptic+	2.13119	2.15452	2.14586	2.07989
AFNFGNGLQMLGQK	Tryptic+	1.51871	1.51757	1.61408	1.53024
AFNFLNEIK	Tryptic+	2.45748	2.40524	2.47075	2.47067
AFNHSADFETVR	Non-Tryptic+	-0.584833	-0.44392	-0.722579	-0.748134
AFNLAEQHLGLTK	Non-Tryptic+	-0.0803493	0.0459592	-0.0692153	-0.0253245
AFNLYNQMK	Tryptic+	-0.623125	-0.483204	-0.838033	-0.753308
AFNMASPESDFGINLK	Non-Tryptic+	2.33429	2.41038	-1.44989	-1.47681
AFNPDNEYHFK	Non-Tryptic+	-1.35327	-1.38763	-1.63003	-1.64129
AFNSVDPTFDNSVPSK	Tryptic+	1.06823	1.06312	1.0476	1.05385
AFPANAACFLGFEVAMK	Tryptic+	0.445113	0.475278	0.557995	0.43557
AFPCWDEPAIK	Tryptic+	-0.524125	0.731414	0.661743	0.751439
AFPDSPGLNR	Tryptic+	-0.745203	-0.62829	-0.717829	-0.729963
AFPEHFTYEPNEADAAQGYR	Tryptic+	0.525068	0.61565	0.56667	0.583686
AFPHRPDAPELPDFSMLK	Non-Tryptic+	0.666139	0.720448	0.264666	0.294282
AFPLQCIHIAEGHTK	Tryptic+	0.953238	1.01187	0.922097	0.957803
AFPNPYADYNK	Tryptic+	1.53835	2.28756	2.06804	2.10474
AFPQAANGSAK	Tryptic+	-0.0683483	0.0188	-0.068029	-0.0594352
AFPSDHYAIESQLQLH	Non-Tryptic+	1.0003	1.22214	1.09374	1.05056
AFPSDHYAIESQLQLHGLNIEESMR	Tryptic+	1.37862	1.50703	1.43225	1.38073
AFPVLGIDYTHVR	Tryptic+	1.91801	1.8974	1.42392	1.37688
AFQAVQNLPTK	Tryptic+	-0.470531	-0.312354	-0.473359	-0.544232
AFQGHGAGNLAGLK	Non-Tryptic+	-1.55942	-1.90705	-1.7931	-1.85302
AFQNTFPHSISAK	Non-Tryptic+	0.178738	1.72895	0.0394651	-0.0416238
AFQQLEHK	Tryptic+	0.418627	0.508369	-0.114039	0.223494
AFQYADGLEQLR	Tryptic+	0.287208	0.352807	0.322226	0.300065
AFQYVETHGEVCPANWTPDSPTIK	Tryptic+	1.4553	1.51078	1.43548	1.46207
AFSDPFVEAEK	Tryptic+	2.14347	2.17665	2.11081	2.10422
AFSDSVLNVINQNAK	Non-Tryptic+	0.477478	0.514617	0.497943	0.475174
AFSETEQTK	Tryptic+	-3.02704	-3.05328	-3.03192	-3.10207
AFSGYLGTDQSK	Tryptic+	2.97439	3.00942	2.95872	2.96619
AFSHDHPTDVDYR	Non-Tryptic+	0.400079	0.585589	0.324802	0.406183
AFSIQTPEQYYFCYK	Tryptic+	-2.15504	-1.94241	-2.1044	-2.27124
AFSITQGLLK	Tryptic+	1.65542	1.79036	1.69712	1.5899
AFSPTTVNTGR	Tryptic+	-2.22885	-2.1735	-2.51913	-2.41919
AFSSPQEEEEAGFTGR	Tryptic+	-2.21677	-2.2891	-2.35962	-2.05465
AFSVFLFNTENK	Tryptic+	0.795875	0.780947	0.823118	0.62881
AFSWASVTSK	Tryptic+	1.39191	1.41083	1.35431	1.36808
AFSYSSGLAVHK	Tryptic+	-1.40914	-1.21544	-1.593	-1.39098
AFSYYGPLR	Tryptic+	-1.41517	-1.34037	-1.51071	-1.49852
AFTALCYSADGHSILAGGMSK	Tryptic+	0.37815	0.420358	0.371779	0.389759
AFTDNAVAFDTGFCHVER	Tryptic+	-0.425119	-0.3834	-0.535083	-0.408548
AFTELFQVAC	Non-Tryptic+	-1.2179	-1.31418	-1.26273	-1.19165
AFTELFQVACAK	Tryptic+	-0.66242	-0.733589	-0.578655	-0.742328
AFTEVFLDDSHSPANCR	Tryptic+	-1.55981	-1.42698	-1.51745	-1.5133
AFTFDDEDDELSQLK	Tryptic+	0.482934	0.582092	0.433872	0.564584
AFTGEGQK	Tryptic+	-3.30445	-3.13737	-3.17634	-3.27328
AFTHTAQYDEAISDYFR	Tryptic+	1.66642	1.74596	1.56433	1.58143
AFTIHVDEAEK	Non-Tryptic+	1.56663	1.61456	-2.17404	-1.99502
AFTKPEEACSFILSADFPALVVK	Tryptic+	-2.55401	-2.34314	-2.4297	-2.52541
AFTLSHLESHR	Non-Tryptic+	-1.54214	-1.31915	-2.10324	-1.91162
AFTMDCITLEGDQVSHR	Tryptic+	-0.495162	-0.323957	-0.514297	-0.381213
AFTTTLNLLPYHK	Tryptic+	0.0622643	0.0779131	0.0433725	-0.11566
AFTYINLDK	Tryptic+	-0.432878	-0.335757	-0.414953	-0.360379
AFVAGVLPFK	Tryptic+	2.21393	2.27833	2.21055	2.18306
AFVAIGDYNGH	Non-Tryptic+	-0.783232	-0.705448	-0.694124	-0.706326
AFVAIGDYNGHVGLGVK	Tryptic+	2.79986	2.80052	2.91469	2.86798
AFVCHPEVLPIYTELCRPSK	Non-Tryptic+	-0.960855	-0.77794	-0.953599	-0.973284
AFVCHPSVLPIYSELK	Non-Tryptic+	1.41857	1.56168	1.34375	1.4313
AFVDFLSDEIK	Tryptic+	4.83775	4.90445	4.80418	4.80148
AFVDFNEGEIK	Tryptic+	0.522745	0.738704	0.490305	0.567524
AFVEDSEDEDGAGEGGSSLLQK	Tryptic+	-3.04774	-3.16334	-3.38488	-3.33089
AFVHFETQEAADK	Non-Tryptic+	-0.98909	-0.881034	-0.919107	-1.04607
AFVNPLIPESPEEEELFR	Non-Tryptic+	0.744456	0.744409	-3.78234	-3.27192
AFVPPLAEDLLAR	Tryptic+	-2.67721	-2.49267	-2.6308	-2.82167
AFVQLAPLSSK	Non-Tryptic+	0.764502	0.784411	-4.64241	-4.78245
AFVSGLLIGQCSSQK	Tryptic+	-0.198083	-0.0260841	-0.156472	-0.219911
AFVSMVYSEEGAEDR	Tryptic+	-3.64003	-3.2076	-3.32875	-3.405
AFVSYVQAYAK	Tryptic+	-0.516719	-0.428291	-0.369384	-0.510964
AFVTFDDHDSVDK	Non-Tryptic+	3.61369	3.67793	3.46516	3.55683
AFVTFDDHDTVDK	Non-Tryptic+	2.26464	2.36924	2.37432	2.3494
AFVTFESPADAK	Non-Tryptic+	0.391098	0.522544	0.820148	0.65531
AFVYFENVDDAK	Non-Tryptic+	0.540109	0.540214	0.454997	0.542644
AFYAPVHADDLR	Tryptic+	-0.0738672	-0.0687508	-0.170587	-0.278839
AFYECLAACEGSR	Tryptic+	0.161578	0.277711	0.101669	0.0683566
AFYMEEGVPYCER	Tryptic+	-2.40864	-2.27302	-2.4677	-2.52984
AFYNNVLGEYEEYITK	Tryptic+	0.860182	0.909214	0.849826	0.800354
AFYPEEISSMVLTK	Tryptic+	3.42659	3.4818	3.42232	3.37865
AFYQLIHQGTK	Non-Tryptic+	1.24755	1.31414	1.28581	1.26233
AFYVNVLNEEQR	Tryptic+	1.47777	1.48592	1.52915	1.46561
AFYVPAQYVK	Tryptic+	-0.622051	-0.538268	-0.605193	-0.741297
AGAAGGPEEEAEK	Tryptic+	0.506344	0.305536	0.465647	0.50124
AGAAGGPEEEAEKPVK	Tryptic+	1.23818	0.918682	1.26328	1.23535
AGAASLDVIQEVEYVK	Tryptic+	-1.56001	-2.33437	-1.54366	-1.59075
AGAAVDELGK	Non-Tryptic+	0.0323136	-0.37699	0.00380908	-0.0748586
AGAEDDEEK	Tryptic+	-1.51618	-1.53807	-1.58685	-1.61795
AGAEVPESVFLHLGR	Non-Tryptic+	-1.42952	1.15527	-3.39341	-3.33703
AGAFDAVPCYHWSVGGK	Tryptic+	1.47429	1.27621	1.41737	1.47603
AGAFEHLPSLR	Tryptic+	0.886879	0.30382	0.847781	0.795843
AGAGGIAGAFIHEK	Non-Tryptic+	-1.4555	-1.49439	-1.47793	-1.43424
AGAGIALNDHFVK	Non-Tryptic+	0.793518	0.310106	0.509278	0.520867
AGAGLGDGER	Tryptic+	-0.328994	-0.933153	-0.334316	-0.264943
AGAGSATLSMAYAGAR	Tryptic+	1.09409	1.14168	0.593758	0.507411
AGAHLQGGAK	Tryptic+	6.76121	6.46972	6.4891	6.55616
AGAHSVYACELSK	Tryptic+	0.507964	-0.030312	0.385104	0.387257
AGAHVNSEDDR	Tryptic+	-2.67406	-3.26302	-2.87652	-2.77218
AGAIAPCEVTVPAQNTGLGPEK	Tryptic+	1.48241	1.53359	1.4486	1.43435
AGAIFVPIHLVK	Tryptic+	0.0763854	-0.181577	0.313009	0.0851688
AGAISASGPELQGAGHSK	Tryptic+	1.69624	1.53759	1.60094	1.64919
AGAKPDQIGIITPYEGQR	Tryptic+	1.53361	1.25424	1.41169	1.42947
AGALHAQVER	Tryptic+	1.18342	-0.300426	1.06913	1.12514
AGALNSNDAFVLK	Tryptic+	2.8929	2.56264	2.84489	2.83738
AGALQCSPSDAYTK	Tryptic+	1.34288	1.21088	1.34287	1.28771
AGANVHEACTFDDTSEGAVHYFYDESGVR	Tryptic+	-3.07929	-3.05045	-2.83065	-2.68634
AGAQIHQSLLCDNAEVK	Non-Tryptic+	-2.15825	-1.12023	-4.67989	-5.45839
AGATLDLLVENMGR	Tryptic+	-0.49327	-0.830511	-0.688187	-0.550453
AGAVEKGVPLYR	Tryptic+	0.672485	0.430976	-0.982377	-0.215583
AGAVGAHLPASGLDIFGDLK	Tryptic+	-0.0205787	-0.068878	0.0230617	-0.0957671
AGAVSALAK	Tryptic+	0.962347	0.642967	0.963485	0.898545
AGAYHANLEPEDK	Non-Tryptic+	0.275646	0.0984808	0.131529	0.217578
AGCAVTSLLASELTK	Tryptic+	0.144585	-0.28903	0.589828	0.520898
AGCECLNESDEHGFDNCLR	Tryptic+	-1.35824	-1.59529	-1.42979	-1.35819
AGCSGLGHPIQLDPNQK	Tryptic+	0.642251	0.379665	0.606649	0.542288
AGDAFGDTSFLNSK	Tryptic+	1.35249	0.271267	1.33843	1.31829
AGDEFVEK	Tryptic+	-0.366664	-0.353768	-0.30835	-0.376143
AGDIGELLVPHMPTIR	Non-Tryptic+	-0.506508	-0.810049	-2.19556	-1.89008
AGDISCNADINPLK	Tryptic+	1.36476	1.16552	1.20643	1.23419
AGDKDDITEPAVCALR	Tryptic+	-2.07603	-2.05088	-2.34196	-2.17994
AGDKPHMQTYEVDLNK	Tryptic+	3.04784	3.05194	2.91212	2.90062
AGDLAPINAFIGGLAAQEVMK	Non-Tryptic+	-2.1233	-1.33808	-5.03158	-5.23203
AGDLGGDHLAFSCDVAK	Non-Tryptic+	0.220959	1.7322	-2.11804	-2.01957
AGDLLEDSPK	Tryptic+	1.36767	1.4083	1.29964	1.25919
AGDLVFAK	Tryptic+	-0.30527	-0.260821	-0.507908	-0.356414
AGDMENAENILTVMR	Tryptic+	1.07191	1.00074	0.937528	1.00976
AGDNILAVLK	Tryptic+	-0.21091	-0.285777	-0.337282	-0.334211
AGDPLDLVALAEQVQK	Tryptic+	-0.787429	-0.920106	-1.09191	-1.02982
AGDPVILYVNK	Tryptic+	0.0497191	-0.227011	0.133839	0.185239
AGDQIICMDDVYGGTNR	Tryptic+	-3.50892	-3.29808	-3.58609	-3.31932
AGDTHLGGEDFDNR	Non-Tryptic+	0.289093	2.80656	-2.28218	-2.26866
AGDTVIPLYIPQCGECK	Tryptic+	1.43667	1.50636	1.36596	1.28302
AGDTVSYVICQDGSNLTASQR	Tryptic+	-1.86952	-1.72173	-1.88663	-1.94139
AGDVEEDASQLIFPK	Tryptic+	1.29686	1.28492	1.22688	1.19201
AGDVISVYSDIK	Tryptic+	-0.134093	-0.057709	-0.0973073	-0.0446283
AGDVITVLEQHPDGR	Tryptic+	1.16641	1.13262	1.06953	1.06238
AGDWQCPNPGCGNQNFAWR	Tryptic+	-3.79283	-4.90006	-4.08913	-3.92115
AGEAAELQDAEVESSAK	Tryptic+	-0.232905	-0.472364	-0.375826	-0.432383
AGEDAVWVLDSGSVR	Tryptic+	-0.68004	-0.625431	-0.736679	-0.681842
AGEEDAGGPERPGDVVNVVFVDR	Non-Tryptic+	-2.85592	-2.90821	-3.0019	-3.18226
AGEEHYNCISALHK	Tryptic+	2.16897	2.1632	2.02701	2.04663
AGEGLGTSSGDAISGTDHNSLDSSLTR	Tryptic+	-4.22911	-4.36546	-4.29751	-3.81266
AGEGNEEISNMIHSYIK	Tryptic+	1.63264	1.61388	1.68212	1.63735
AGEGPALYEDPPDQK	Non-Tryptic+	-3.46535	3.12203	-3.23673	-3.16917
AGEGTYALDSESCMEK	Tryptic+	1.30406	1.23392	1.23445	1.17407
AGEIIEIINK	Tryptic+	-2.80553	-3.03177	-2.04959	-2.02796
AGEIITVLDDSDPNWWK	Tryptic+	-3.07193	-3.91998	-3.32266	-3.03691
AGELTEDEVER	Tryptic+	-2.05676	-2.10942	-1.86325	-1.88999
AGEQLAPFLPQLVPR	Tryptic+	0.386486	0.351098	0.360299	0.315321
AGESGHTVADYLK	Tryptic+	2.0435	1.83275	1.96449	1.95364
AGESVLVHGASGGVGLAACQIAR	Tryptic+	-2.15396	-2.15024	-2.5642	-2.48489
AGESWFLVEK	Tryptic+	0.237923	0.0309294	0.0891985	0.143645
AGEVDVEQHTLAK	Tryptic+	-0.601757	-0.831947	-0.586425	-0.661756
AGEVFIHK	Tryptic+	4.98238	4.95425	4.83073	4.83777
AGEYDHLPEQAFYMVGPIEEAVAK	Non-Tryptic+	-0.856496	-1.32241	-1.36924	-1.34138
AGFAGDDAPR	Tryptic+	4.03065	2.6362	4.13379	4.11384
AGFAGDQIPK	Tryptic+	0.872698	-0.308711	1.0443	0.963629
AGFAVNFFK	Tryptic+	-2.54669	-2.28281	-2.0476	-2.20576
AGFDSDYDQALADIR	Tryptic+	0.161084	0.121679	0.0778589	0.049239
AGFFGTVVEYGAER	Tryptic+	-1.87586	-1.94596	-1.91641	-1.93135
AGFLAFTQLPK	Tryptic+	-3.60011	-3.70383	-3.4711	-3.44806
AGFLHHVK	Tryptic+	0.328016	0.259798	-0.200757	-0.327573
AGFLIGDGAGVGK	Tryptic+	2.36697	2.19004	2.27903	2.30279
AGFTAAYSEK	Tryptic+	-1.11941	-1.35778	-1.03722	-0.93086
AGFVAGLGK	Non-Tryptic+	1.43934	0.850761	-3.32306	-2.76844
AGFVASTNAELTK	Non-Tryptic+	-1.26417	-0.438095	-1.62935	-1.37408
AGFWEEFESLQK	Tryptic+	0.92368	-0.153347	1.11603	1.07771
AGFYALGEGDK	Tryptic+	-0.741902	-1.01317	-0.758467	-0.787398
AGGAAQLALDK	Non-Tryptic+	-1.29738	-1.27179	-1.22817	-1.47977
AGGAAVVITEPEHTK	Tryptic+	2.70389	2.80414	2.58494	2.58768
AGGADAVQTVTGGLR	Tryptic+	-3.70558	-3.58871	-3.46512	-3.70197
AGGAGVPAFYTPTGYGTLVQEGGSPIK	Tryptic+	0.0373183	0.0294076	0.0871945	-0.0323921
AGGALCHILGAAYK	Tryptic+	0.86689	0.871754	0.91222	0.883872
AGGANYDAQTE	Tryptic+	0.0454173	-0.126903	-0.00350088	-0.128969
AGGCCHTFGK	Tryptic+	2.36267	2.15857	2.01716	2.06296
AGGDTHLGK	Tryptic+	2.03156	2.13962	1.99318	1.9836
AGGEAGVTLGQPHLSR	Non-Tryptic+	0.972114	1.05069	0.778013	0.846528
AGGEELDEGVAK	Tryptic+	1.65297	1.62789	1.61175	1.65881
AGGEPWGAK	Tryptic+	0.349354	0.377258	0.217796	0.19026
AGGFASALER	Tryptic+	-2.97279	-3.20928	-3.6768	-3.62864
AGGGAAEQEELHYIPIR	Tryptic+	-0.134563	-0.125832	-0.109548	-0.188839
AGGGPTLQCPPPSSPEK	Tryptic+	-1.3125	-1.19771	-1.21604	-1.44206
AGGHHNDLEDVGR	Tryptic+	-0.00171617	-0.137007	-0.0934051	-0.194164
AGGIETIANEFSDR	Tryptic+	1.60329	1.51499	1.48172	1.47858
AGGIETIANEYSDR	Tryptic+	2.09471	2.08046	2.21498	2.09491
AGGIPGGVHNQFIPLQVTK	Non-Tryptic+	-1.48887	-1.41389	-0.949816	-1.08676
AGGPTTPLSPTR	Tryptic+	-2.82873	-2.95697	-2.6298	-2.60309
AGGQINHDLHER	Tryptic+	-0.84759	-0.953061	-1.05199	-0.971578
AGGSAALSPSK	Tryptic+	1.02228	1.10181	0.922268	0.92316
AGGSAALSPSKK	Tryptic+	0.476228	0.574254	0.454383	0.361443
AGGSASAMLQPLLDNQVGFK	Tryptic+	1.29995	1.3636	1.26831	1.18399
AGGSLCHILAAAYK	Tryptic+	3.04283	3.08322	2.92374	2.88689
AGGSPAPGPETPAISPSK	Tryptic+	0.626763	0.678505	0.636614	0.591935
AGGTDAPSANGEAGGESTK	Tryptic+	-2.05632	-2.02734	-2.08294	-2.18901
AGGTGPGEEK	Tryptic+	-0.566545	-0.707345	-0.778891	-0.713663
AGGVFTPGAAFSK	Tryptic+	-0.0263408	-0.0583471	-0.220728	-0.159756
AGHCAVAINTR	Tryptic+	-0.0588623	-0.255989	-0.0800155	-0.0908451
AGHDQVVVLLHDVR	Tryptic+	0.359828	0.430338	0.285141	0.251445
AGHEALSIIVDEYK	Tryptic+	0.539906	0.490252	0.458581	0.477662
AGHGAGKPTAK	Tryptic+	1.83329	1.90256	1.59423	1.63136
AGHLCTVQFLISK	Tryptic+	-0.16245	-0.178249	-0.158721	-0.202014
AGHMVPSDQGDMALK	Tryptic+	-0.487828	-1.34736	-0.669397	-0.705286
AGHSGDVMSLSLAPDGR	Non-Tryptic+	-1.28965	-1.39537	-1.32686	-1.42327
AGHVCTVQFLISK	Tryptic+	2.04799	1.97414	2.02507	1.956
AGIALNDHFVK	Non-Tryptic+	-0.317372	-0.322597	-0.486813	-0.316507
AGIATHFVDSEK	Tryptic+	2.08529	1.81987	1.91716	1.94634
AGIDLAVYELLK	Non-Tryptic+	0.237	0.289502	0.0876776	0.173846
AGIEAHSEAK	Tryptic+	0.500925	-0.174784	0.15301	0.36132
AGIEGPLLASDVGR	Tryptic+	-4.07227	-3.7451	-3.87964	-4.21564
AGIFLNNVK	Non-Tryptic+	1.52898	2.55082	-1.65395	-1.51021
AGIFQSVK	Tryptic+	0.385879	0.432019	0.274042	0.176649
AGIGLELYK	Non-Tryptic+	-1.45156	-1.75281	-4.72558	-5.0936
AGIIQDTWHK	Tryptic+	0.856685	0.370653	0.691052	0.759764
AGIISTVEVLK	Tryptic+	1.85639	1.89097	1.86723	1.73808
AGINIGPVHK	Non-Tryptic+	0.189426	-0.195651	-0.146897	-0.0887561
AGIPVYAWK	Tryptic+	1.59916	1.14737	1.56104	1.37508
AGISEMFEGHQGPITGIHCH	Non-Tryptic+	-0.385093	-0.474494	-0.427974	-0.491694
AGKFPSLLTHNENMVAK	Tryptic+	0.117913	0.246463	-0.259454	-0.287989
AGKPVICATQMLESMIK	Tryptic+	3.76738	3.77786	3.75089	3.68545
AGLDDVITDLK	Non-Tryptic+	1.28621	1.30815	1.44306	1.43272
AGLEHLPPAEQAK	Tryptic+	0.143553	0.0372836	0.110298	0.0295412
AGLEQELEAGVGGR	Tryptic+	-2.67139	-2.66757	-2.83184	-2.72151
AGLESGAEPGDGDSDTTK	Tryptic+	0.898646	0.581756	0.92173	0.881946
AGLESGAEPGDGDSDTTKK	Tryptic+	-1.51549	-1.61557	-1.94549	-1.68857
AGLFHGTELLCK	Tryptic+	1.1175	1.07878	0.984279	1.02856
AGLGEEFEK	Tryptic+	-3.45109	-4.05184	-3.26019	-3.73834
AGLGILHDIEGIR	Tryptic+	1.06434	-0.00749066	1.03446	0.993178
AGLGSGLSLSGLVHPELSR	Tryptic+	0.83574	0.636627	0.751464	0.640698
AGLGTAMLYELIEK	Tryptic+	0.46228	0.0578544	0.335566	0.340567
AGLLATLQDTQK	Tryptic+	-1.24591	-1.32563	-1.33326	-1.23458
AGLLEPEVFHLNPAK	Tryptic+	1.24059	1.02733	1.07035	1.07194
AGLLLGEAGK	Non-Tryptic+	0.907866	0.894985	0.843926	0.902262
AGLLPCPEPTIISAILK	Tryptic+	-2.593	-2.29511	-2.50995	-2.49901
AGLLQVYIHTQK	Tryptic+	-0.155608	-0.292503	-0.232133	-0.324981
AGLLTEQAPGDTLTAVESK	Tryptic+	-0.0306796	-0.0991806	-0.0849907	-0.00460798
AGLLVEDTLYQGLPAEVR	Tryptic+	-2.1056	-2.19412	-2.13639	-2.17096
AGLNCSTENMPIK	Tryptic+	2.67195	1.36156	2.62415	2.58014
AGLNEMVEYITH	Non-Tryptic+	-0.903939	-2.65866	-0.891906	-0.981725
AGLNYHTMAEHSAK	Tryptic+	-0.802158	-0.899531	-0.872504	-0.861438
AGLPGFYDPCVGEEK	Tryptic+	1.31565	0.587782	1.28144	1.25379
AGLPMAGIPFLTTDLTYR	Non-Tryptic+	-1.3849	-1.89563	-5.01664	-4.9192
AGLQEGDQVLAVNDVDFQDIEHSK	Tryptic+	-2.94387	-2.74863	-2.84866	-2.89583
AGLQFPVGR	Tryptic+	0.400289	-0.090482	0.324109	0.237847
AGLQVLNDYLADK	Non-Tryptic+	3.17006	0.995321	-3.77313	-2.93998
AGLSEEDDSLVDVYYR	Tryptic+	0.526757	-0.414365	0.382487	0.369518
AGLTHIITMDLHQK	Tryptic+	3.3978	3.3745	3.44125	3.3763
AGLVDDFEK	Tryptic+	2.8323	1.08261	2.79204	2.74947
AGLVDDFEKK	Tryptic+	0.193137	-0.942548	-0.481999	-0.281411
AGLVGPEFHEK	Tryptic+	2.12454	0.443528	1.97303	2.08805
AGLVYEYTLGEEK	Non-Tryptic+	1.19883	-1.2244	1.27492	1.22664
AGMSAEQAQGLLEK	Tryptic+	1.67668	0.746446	1.53609	1.53325
AGMTHIVR	Tryptic+	-2.53419	-2.8493	-2.88162	-2.87977
AGNAHDENVLSYYR	Tryptic+	1.38648	-0.509028	1.40769	1.40213
AGNAIHAILLYR	Tryptic+	-1.09882	-1.55317	-1.22115	-1.2169
AGNASKDEIDSAVK	Tryptic+	2.02172	1.10941	1.97038	1.92746
AGNELLESSAGDDASSLR	Tryptic+	-0.447985	-0.478845	-0.415299	-0.485499
AGNFVTLEEGK	Non-Tryptic+	2.65027	2.47229	-1.36177	-1.30274
AGNFYVPAEPK	Tryptic+	1.97971	1.89068	1.90067	1.87955
AGNILFTLDGDIK	Tryptic+	1.84746	1.55354	1.7795	1.72093
AGNILLNTEGHAK	Tryptic+	-0.308125	-0.551929	-0.759953	-0.650777
AGNLGGGVVTIER	Tryptic+	0.691811	0.601884	0.643329	0.625308
AGNNMLLVGVHGPR	Tryptic+	1.7406	1.28381	1.71825	1.62739
AGNQSMIALTTDLQ	Non-Tryptic+	-0.547231	0.414264	-0.763662	-0.570404
AGNVLMTLEGDIR	Tryptic+	-2.48271	-2.54678	-2.38698	-2.43285
AGNWVLIEGVDQPIVK	Non-Tryptic+	1.29215	1.30393	-4.74687	-5.01062
AGNYEEALQLYQH	Non-Tryptic+	-1.10036	-1.55994	-0.945156	-1.07451
AGPECLHCEEGCSK	Tryptic+	-2.01866	-1.90483	-1.90188	-1.75121
AGPESDAQYQFTGIK	Non-Tryptic+	1.12764	1.17847	1.07754	1.03915
AGPFDEFQIATMLK	Tryptic+	1.56585	2.55421	2.1602	2.16982
AGPGDAGEVQAHPFFR	Non-Tryptic+	-3.91004	-2.499	-3.86483	-3.90266
AGPGSLELCGLPSQK	Tryptic+	0.17468	0.217912	0.110709	0.184303
AGPGTLSVTIEGPSK	Tryptic+	1.44156	1.53712	1.47036	1.39023
AGPNASIISLK	Tryptic+	1.15224	1.55295	2.02611	2.02443
AGPNTNGSQFFICTAK	Non-Tryptic+	0.235081	1.31903	1.3505	1.33666
AGPPPIQDGEFTFLLPAGR	Non-Tryptic+	-1.06893	-0.93812	-1.20599	-1.13251
AGPSQHSSPAVSDSLPSNSLK	Tryptic+	-2.55964	-2.45848	-2.549	-2.51142
AGPTALLAHEIGFGSK	Non-Tryptic+	0.811808	1.07545	0.738617	0.780387
AGPVYSHTLAFK	Tryptic+	2.34351	2.45162	2.4083	2.40157
AGQATEGHCPR	Tryptic+	-0.329347	-2.02768	-0.233042	-0.253027
AGQAVDDFIEK	Tryptic+	2.58446	0.840626	2.47757	2.47213
AGQCVIGLQMGTNK	Tryptic+	-1.88513	-1.907	-2.03614	-1.96103
AGQDISADLDGPPHR	Tryptic+	-0.614574	-0.896417	-0.820578	-0.772183
AGQDMGLEHGFEK	Tryptic+	-0.956785	-1.02173	-0.949859	-1.00196
AGQFLDNLHINLLK	Tryptic+	-1.6585	-2.04998	-1.79894	-1.92276
AGQHSQAVADLQAALR	Tryptic+	-1.76814	-2.24718	-1.96335	-1.91964
AGQPLQLLDASWYLPK	Tryptic+	-0.274526	-1.18697	-0.350203	-0.456622
AGQSAAGAAPGGGVDTR	Tryptic+	-0.76375	-0.774606	-0.800118	-0.691401
AGQTITVATHAK	Tryptic+	0.171367	0.266103	-0.0978502	0.174105
AGQVFLEELGNHK	Tryptic+	1.30329	0.316034	1.28728	1.18913
AGQVVTIWAAGAGATHSPPTDLVWK	Tryptic+	0.688153	0.724934	0.564762	0.57497
AGRPQFDDQGK	Tryptic+	-0.254039	-1.26974	-0.426015	-0.231206
AGSEVLTAAGAVFLPGDSCR	Tryptic+	-1.29412	-1.39848	-1.41752	-1.44668
AGSFITGIDVTSK	Tryptic+	1.58293	1.64973	1.5229	1.53926
AGSGAGGGGSAEQLDALVK	Non-Tryptic+	-0.0316611	0.0593936	-0.0702237	-0.10417
AGSIDGTDEDPHDR	Tryptic+	-2.21374	-2.9125	-2.49307	-2.37179
AGSIVHELNPNFQPPK	Non-Tryptic+	3.28038	3.09525	-1.85648	-1.31213
AGSLTNLAK	Non-Tryptic+	-0.924577	-1.67721	-0.738092	-1.04071
AGSNMLLIGVHGPTTPCEEVSMK	Tryptic+	2.75887	2.63871	2.59696	2.62397
AGSNREDVLTLLLPVMGDSK	Non-Tryptic+	-1.86715	-1.86676	-1.59468	-1.7657
AGSPFHPAMEALSLSSLSEK	Tryptic+	0.524479	-0.422324	0.536345	0.533261
AGSPTLLNCLMYK	Tryptic+	2.2276	0.917446	2.12933	2.0449
AGSQLGPGYQHHAQPK	Tryptic+	-0.297551	-1.00764	-0.377934	-0.360825
AGSSESIAAFIQR	Tryptic+	-1.49461	-2.23646	-1.32436	-1.28974
AGSSGPGASSGTSGDHGELVVR	Non-Tryptic+	-1.11842	-2.59387	-1.16457	-1.09412
AGSSTPGDAPPAVAEVQGR	Tryptic+	-1.10679	-1.11874	-1.22392	-1.12246
AGSSWQCDTCLLQNK	Tryptic+	-0.419427	-0.655997	-0.471625	-0.598247
AGSTALYWACHGGHK	Tryptic+	1.47323	1.10834	1.37811	1.385
AGSVELLGAMAYCAPK	Tryptic+	-0.438938	-1.46836	-0.502589	-0.472596
AGTCLGILANDGVLLAAER	Non-Tryptic+	-1.38742	-1.42403	-1.47455	-1.55752
AGTDGETTTQGLDGLSER	Non-Tryptic+	-3.83536	-4.24812	-3.90673	-4.28021
AGTDPNSAAWAAYYAH	Non-Tryptic+	-0.290979	-0.220059	-0.33809	-0.217748
AGTEDEEEEEEGRR	Tryptic+	-0.804084	-0.785469	-1.04475	-0.899825
AGTEEAIVYSDIDLK	Tryptic+	0.887592	0.855535	0.829753	0.813456
AGTFQAFEQFGQQLLAHGH	Non-Tryptic+	-3.47207	-3.38888	-3.57362	-3.56993
AGTGENAPWVVEDELVK	Tryptic+	-0.260698	-0.0928866	-0.328738	-0.3801
AGTGVDNVDLEAATR	Tryptic+	1.29037	1.34984	1.1085	1.15227
AGTHILCIK	Tryptic+	1.85404	1.77156	1.77181	1.78283
AGTLDASTK	Non-Tryptic+	0.156784	0.703549	-3.59102	-3.47494
AGTLSITEFADMLSGNAGGFR	Tryptic+	0.52866	0.50554	0.530781	0.499048
AGTNGETTTQGLDGLSER	Non-Tryptic+	-4.15206	-4.20474	-4.14658	-3.89661
AGTQIENIDEDFR	Tryptic+	-1.97387	-2.06294	-2.06514	-2.2684
AGTQIENIDEDFRDG	Non-Tryptic+	-3.61255	-3.49333	-4.07733	-3.94034
AGTQIENIDEDFRDGLK	Tryptic+	1.47556	1.4762	1.40003	1.36534
AGTQIENIEEDFR	Tryptic+	0.707712	0.698862	0.691381	0.705872
AGTQIENIEEDFRDGLK	Tryptic+	1.00539	1.11441	0.958839	0.903354
AGTVVLDDVELR	Non-Tryptic+	-2.51977	-2.67679	-2.7507	-2.53632
AGVAAPATQVAQVTLQSVQR	Tryptic+	-2.16136	-2.261	-2.07764	-2.16308
AGVAFFHLQDYDQAR	Tryptic+	-0.158645	-0.291752	-0.0110389	0.0691398
AGVEAMSK	Tryptic+	-3.49127	-3.2099	-3.07433	-3.22519
AGVEEVAASGSHLNGDLDPDDREEGAASTAEEAAK	Non-Tryptic+	-1.88005	-1.95768	-1.81466	-1.83831
AGVENGKPTHFTVY	Non-Tryptic+	2.10045	2.15554	2.07428	2.00656
AGVENGKPTHFTVYTK	Tryptic+	2.79713	2.87237	2.64792	2.66085
AGVGSVAGIIHK	Tryptic+	0.625857	0.585866	0.553084	0.621487
AGVISLPVGGNK	Non-Tryptic+	-0.616119	0.353199	-3.53786	-3.94357
AGVLAGHDNR	Tryptic+	0.150631	0.209726	0.20239	0.109804
AGVLAHLEEER	Tryptic+	2.28707	2.30063	2.21394	2.19829
AGVLCELAQDK	Non-Tryptic+	1.87215	2.59664	-0.632101	-0.684556
AGVLGPHTEYK	Non-Tryptic+	-1.58506	0.622244	-2.08732	-2.01685
AGVLSQADYLNLVQCETLEDLK	Tryptic+	-3.16275	-2.93646	-3.25713	-3.41377
AGVLVSHEVTK	Tryptic+	0.534533	1.06244	0.567979	0.574996
AGVNFSEFTGVWK	Tryptic+	2.44551	1.83241	2.39547	2.33951
AGVNTVTTLVENK	Tryptic+	3.65124	3.68881	3.56688	3.58751
AGVNTVTTLVENKK	Tryptic+	2.52261	2.57833	2.44645	2.46291
AGVQADEDEDGDEK	Tryptic+	0.319339	0.355144	0.269322	0.269089
AGVQEFVDGLHEK	Tryptic+	1.47509	1.40683	1.33161	1.35997
AGVSISVVHGNLSEEAAK	Tryptic+	-0.200165	-0.235799	-0.461273	-0.406368
AGVSTNISTK	Tryptic+	-1.32413	-1.25442	-1.50092	-1.30969
AGVSVYGIVK	Tryptic+	1.42339	1.42962	1.44796	1.23099
AGVTAHTQVLAEER	Tryptic+	-0.984089	-0.777962	-3.05978	-3.00861
AGVTCIVLPAENK	Tryptic+	0.338333	0.416699	0.297104	0.291034
AGVVGPELHEQLLSAEK	Tryptic+	1.99799	1.99336	1.93026	1.91434
AGVVTPGITEDQLWR	Tryptic+	-0.636302	-0.860461	-0.808674	-0.769572
AGWGHASENPK	Non-Tryptic+	0.438716	0.0298409	0.386856	0.345277
AGWLATEAQVTQELK	Tryptic+	-0.980921	-1.29548	-0.980881	-1.05387
AGWNAYIDNLMADGTCQDAAIVGYK	Non-Tryptic+	-2.11559	-2.21356	-2.01664	-2.08735
AGYAGEDCPK	Tryptic+	-0.0768229	-1.66444	-0.000878552	-0.0197848
AGYAPVLDCHTAHIACK	Non-Tryptic+	0.268571	0.568896	-0.206015	-0.257325
AGYGGSHISGY	Non-Tryptic+	-0.567142	-1.58963	-0.154468	-0.172726
AGYIIPLQGPGLTTTESR	Tryptic+	-1.3552	-1.21084	-1.1527	-1.19436
AGYKPVAIQTYPILGEK	Non-Tryptic+	0.291406	0.294651	0.305776	0.230766
AGYPQYVSEILEK	Tryptic+	1.30648	0.826214	1.2476	1.17901
AGYQDMPEYENFK	Tryptic+	-0.657678	-1.4364	-0.619888	-0.682532
AGYSLQELFHLTR	Tryptic+	-2.54096	-2.88364	-2.00798	-2.12734
AGYSTDESSSSSLHATR	Tryptic+	1.0228	0.20164	0.812184	0.894396
AHAAQVTCVAASPHK	Tryptic+	2.14855	2.30224	2.16241	2.1444
AHAASPGDSPVFEPH	Non-Tryptic+	-1.82571	-1.75033	-1.71492	-1.86518
AHAAVWNAQEAQADFAK	Tryptic+	0.385764	0.525911	0.429086	0.319503
AHADDELAALR	Tryptic+	0.411449	0.516421	0.40269	0.438729
AHADHIGQGFER	Tryptic+	-1.35001	-1.14649	-1.44415	-1.64849
AHADTLCSVK	Non-Tryptic+	-2.00325	-1.85863	-1.83448	-2.03546
AHAEYLHK	Tryptic+	0.18554	0.390658	-0.0980498	0.0911732
AHAFAVQQK	Tryptic+	2.30943	2.4074	2.21907	2.2955
AHAGEYGAEALER	Non-Tryptic+	-0.505019	3.16725	-1.14983	-0.836464
AHAGPGAFK	Tryptic+	1.06133	1.19671	0.955146	1.06581
AHAGSTMPSVVK	Tryptic+	3.13331	3.28028	3.11334	3.1064
AHAHLDTGR	Tryptic+	-1.99153	-1.72198	-2.53571	-2.34277
AHALAFQQK	Non-Tryptic+	1.58444	1.6483	-0.523669	-0.618538
AHALPTTLGALER	Non-Tryptic+	-2.63574	2.80334	-3.86251	-3.48531
AHAMAQVDAWK	Tryptic+	0.477455	0.528861	0.464156	0.508556
AHATTSNTVSK	Tryptic+	3.45907	3.45196	3.37334	3.42415
AHAVEGQVEDVVGNLR	Tryptic+	-1.68077	-1.54074	-1.65624	-1.58778
AHAWPSPYK	Tryptic+	2.28161	2.33469	2.32045	2.22697
AHAYGDPNAGLNSQLHYK	Tryptic+	-0.813258	-0.735884	-0.818049	-0.75058
AHCEENAPLCGFPWYLPVH	Non-Tryptic+	-3.68459	-3.36747	-3.37488	-3.14785
AHCLLYPPWDK	Non-Tryptic+	-0.147135	-0.0975644	-1.83903	-1.83296
AHCQTSGWSLTEQDPYNNIVR	Tryptic+	-4.15519	-4.35346	-4.53601	-4.13663
AHDALVEVCVR	Tryptic+	-1.36571	-1.498	-1.56701	-1.39408
AHDGAEVCSAIFSK	Tryptic+	0.747449	0.775737	0.777782	0.736432
AHDGGIYAISWSPDSTHLLSASGDK	Tryptic+	0.800125	0.872201	0.744475	0.801743
AHDGSVFTLCQMR	Tryptic+	-0.0331264	0.0636534	0.057671	0.0150765
AHDPLADVSNDLGHSGR	Tryptic+	0.291618	0.392936	0.195581	0.249159
AHDPSVRPSVDEILK	Tryptic+	1.93133	1.95906	1.8925	1.88937
AHDQPGDK	Tryptic+	1.29981	1.34372	1.2496	1.22694
AHEAEEESDNIAEDFLEGK	Non-Tryptic+	-3.20019	1.4278	-3.9895	-4.1566
AHEAQDAGYR	Tryptic+	0.499015	0.59949	0.511494	0.528733
AHECLGEALR	Tryptic+	-3.70617	-3.26444	-3.19067	-3.24456
AHEDEVLCCAFSTDDR	Tryptic+	-1.14168	-0.986793	-1.24461	-1.23713
AHEEQDEESQDNLFSSDR	Tryptic+	-3.82933	-3.45501	-3.9866	-3.67345
AHEGEIEDLALGPDGK	Tryptic+	2.8327	2.94232	2.84606	2.8516
AHEIGFGSK	Non-Tryptic+	2.44363	2.49715	2.41393	2.43825
AHEILPNLVCC	Non-Tryptic+	-0.176348	0.00644346	-0.126692	-0.147822
AHEILPNLVCCSAK	Tryptic+	2.69716	2.75851	2.74683	2.705
AHELIEAEGIEDIEK	Tryptic+	1.80317	1.8841	1.80878	1.77461
AHEQALAELTK	Tryptic+	1.71415	1.80571	1.67701	1.71183
AHESAVTGLSLH	Non-Tryptic+	-0.465974	-0.25876	-0.448469	-0.477195
AHESVVK	Tryptic+	3.24268	3.34733	3.21251	3.16328
AHETNILEIK	Tryptic+	-0.0388781	0.0505172	-0.150963	-0.124216
AHEVGAQGGPPVAQVEQDLPISR	Tryptic+	-4.18033	-3.60307	-3.84477	-3.94043
AHFDYDPSDDPYVPCR	Tryptic+	-1.03922	-1.08813	-1.08592	-1.12601
AHFEQANIK	Non-Tryptic+	1.04809	1.18969	1.08703	1.07504
AHFFADMEEEPFNPDYVEVDR	Tryptic+	-3.71834	-3.48905	-3.40441	-3.55577
AHFGIHEEMLK	Non-Tryptic+	2.66092	2.77555	2.66984	2.67872
AHFGLPSVEAEDK	Tryptic+	2.58845	2.66095	2.57346	2.56364
AHFGTDETILDGK	Tryptic+	-0.672204	-0.661555	-0.754386	-0.735129
AHFIMDDPAGNSYLQNVYAPEDDPEMK	Tryptic+	-1.8865	-1.81322	-1.87174	-1.84691
AHFLVTQAFDEDEK	Tryptic+	0.620679	0.689715	0.659618	0.627683
AHFPLDVQWNDLDYMDSR	Tryptic+	-0.041438	-0.0435137	-0.229203	-0.228536
AHFPLGANPFLERPQSF	Non-Tryptic+	-0.345701	-0.254124	-0.371462	-0.29116
AHFQNFPNGVTDFIK	Tryptic+	2.53747	2.57357	2.59369	2.54856
AHFTIWDK	Tryptic+	1.71824	1.82535	1.71632	1.70991
AHFVYGIACDNGCIWDLK	Tryptic+	-1.97936	-1.85463	-2.07251	-1.79346
AHGAPEPEGEDEK	Tryptic+	1.30437	1.17591	1.31944	1.26341
AHGDANTIVCNSK	Non-Tryptic+	-2.25051	1.63418	-2.57965	-2.47505
AHGELHEQFK	Tryptic+	0.238954	0.463436	0.272896	0.360948
AHGGISLSELEASVASPFTSK	Tryptic+	-0.111867	-0.0541572	-0.21931	-0.0233066
AHGGYSVFAGVGER	Tryptic+	2.11058	2.67916	1.96858	2.01133
AHGLEVEPSALEQGFR	Tryptic+	-0.259275	-0.202917	-0.371504	-0.326003
AHGLLAEENR	Tryptic+	-1.16549	-1.28961	-1.22215	-1.18302
AHGNLGSAFFSK	Tryptic+	0.845625	0.940055	0.81129	0.871668
AHGPEVQAHNK	Tryptic+	0.108397	0.303008	0.0821502	0.219977
AHGPGLEGGLVG	Non-Tryptic+	0.261342	0.275746	0.188851	0.141757
AHGPGLEGGLVGK	Tryptic+	3.6023	3.71768	3.66256	3.68679
AHGPGLEGGLVGKPAEF	Non-Tryptic+	1.85398	2.01558	1.85304	1.85676
AHGPGLEGGLVGKPAEFTID	Non-Tryptic+	-0.120406	-0.128409	-0.202419	-0.228746
AHGPGLEGGLVGKPAEFTIDTK	Tryptic+	3.2671	3.34371	3.22066	3.21464
AHGQDLGTAGSCLR	Tryptic+	-2.88639	-3.14193	-3.34557	-3.34718
AHGSSILACAPLY	Non-Tryptic+	-2.11669	-1.85645	-2.01299	-2.01249
AHGVSSYDTVISR	Tryptic+	-1.43455	-1.44477	-1.47488	-1.56773
AHHCSVCK	Tryptic+	0.808465	0.93627	0.614001	0.685705
AHHPAAISTAK	Non-Tryptic+	3.66559	3.72395	-1.8059	-1.3709
AHHTLADLK	Tryptic+	-0.452938	-0.256664	-0.505173	-0.47142
AHIANPSGASTECFVTDNADGTYQVEYTPFEK	Tryptic+	0.899139	0.938322	0.806178	0.829654
AHIAQLCEK	Tryptic+	3.28856	3.76226	3.76713	3.80687
AHIGCAMSGLIADAK	Non-Tryptic+	-1.84932	-1.83053	-1.80701	-1.91561
AHIISDQK	Tryptic+	2.42733	2.49614	2.15936	2.29446
AHILACAPSNSGADLLCQR	Tryptic+	-0.627907	-0.400375	-0.558149	-0.458366
AHILSMQK	Tryptic+	-2.74706	-2.82399	-2.40979	-2.40615
AHILTALAITEYK	Tryptic+	1.10769	1.22584	1.14766	1.12899
AHINNSEK	Tryptic+	1.25457	1.34017	1.23024	1.24843
AHIPPLGLK	Tryptic+	0.946713	1.02634	0.999342	1.03675
AHITPDNFELCVK	Non-Tryptic+	-2.80759	2.16266	-3.08226	-2.77467
AHIVLEDGTK	Non-Tryptic+	0.298272	0.51514	0.192774	0.198813
AHLALEEDLNSEFR	Tryptic+	1.49599	1.55797	1.55416	1.57932
AHLALIDYLTQK	Tryptic+	-1.80992	-1.64637	-1.77459	-1.70369
AHLASCSK	Tryptic+	1.54197	1.66781	1.4749	1.47785
AHLDATTVLSR	Non-Tryptic+	0.615532	0.478904	0.49317	0.396454
AHLDIEAFTMDR	Non-Tryptic+	1.84602	1.89982	1.89431	1.83775
AHLDNQVPVESPR	Non-Tryptic+	1.26963	1.41359	1.23422	1.25762
AHLENYALK	Non-Tryptic+	0.627658	0.666153	0.525203	0.511612
AHLFDLNCK	Tryptic+	0.829349	0.912649	0.872947	0.811158
AHLFGNLEK	Tryptic+	1.29547	1.31496	1.30333	1.36809
AHLGSCTLGNFVAGK	Tryptic+	1.02712	1.12163	0.946176	1.00612
AHLGTALK	Tryptic+	4.96546	5.04791	4.9599	4.95092
AHLHAQAK	Tryptic+	0.394049	0.477739	-0.0244641	0.191028
AHLIAGAPSEGSGALKPELSR	Non-Tryptic+	1.69784	3.06811	-3.61058	-3.25391
AHLLADMAH	Non-Tryptic+	2.25409	2.31217	2.19655	2.19617
AHLLADMAHISGLVAAK	Tryptic+	2.72751	2.81489	2.75923	2.6784
AHLMEIQVNGG	Non-Tryptic+	0.0739953	0.102288	0.110063	0.0189073
AHLMEIQVNGGTVAEK	Tryptic+	3.75981	3.85502	3.75373	3.70542
AHLQGGAK	Non-Tryptic+	1.77701	6.11183	0.240811	0.712113
AHLSENELEALEK	Tryptic+	2.81704	2.89798	2.80756	2.82226
AHLSLPDPQALK	Non-Tryptic+	0.101798	0.201599	-1.64241	-1.56372
AHLTVGQAAAGGSGNLLTER	Tryptic+	-3.80541	-4.20552	-3.90054	-3.60429
AHLVAVFNEY	Non-Tryptic+	-1.32188	-1.30994	-1.36803	-1.3298
AHLVEVQGLQVR	Tryptic+	-1.14074	-1.21453	-1.98554	-1.88875
AHMAVLSIQDLTVK	Tryptic+	0.100231	0.21404	0.0847779	0.0409783
AHMGMFTELAILYSK	Tryptic+	-0.343562	-0.424502	-0.329858	-0.430993
AHMMNAIK	Tryptic+	2.20178	2.19006	2.16131	2.14382
AHMNSVLMGMK	Tryptic+	3.3062	3.43731	3.26679	3.28471
AHNAFGGEGVYAIAR	Tryptic+	-0.850918	-0.665401	-0.80405	-0.764937
AHNDEISGLDLSSQIK	Non-Tryptic+	0.946099	1.02948	0.842141	0.883391
AHNLLCQQK	Tryptic+	-1.15785	-1.24424	-1.25602	-1.28617
AHNNELEPTPGNTLR	Tryptic+	0.746347	0.850851	0.760616	0.801103
AHNPTGIDPTPEQWK	Non-Tryptic+	0.0266733	-0.00163598	0.0717675	-0.0450694
AHNPTGVDPRPEQWK	Non-Tryptic+	0.579467	0.591636	0.464619	0.557036
AHNQDLGFAGSCLPR	Tryptic+	-0.279119	-0.163042	-0.306937	-0.399944
AHNQDLGLAGSCLAR	Tryptic+	-0.224556	-0.29526	-0.268858	-0.241224
AHNSEADLEESFNEHELEPSSPK	Non-Tryptic+	-2.25951	-0.443724	-4.52468	-4.66059
AHNSGEDSDLK	Tryptic+	-0.278506	-0.227609	-0.292256	-0.361646
AHNVPVLVCCETYK	Tryptic+	0.469697	0.470836	0.413756	0.484816
AHPAAEEEDDPDRPIEFSSSK	Tryptic+	-0.441875	-0.352014	-0.301004	-0.366806
AHPASNAIDGTER	Tryptic+	-0.887497	-0.835868	-0.934686	-0.898539
AHPEPGTWDSFLEK	Tryptic+	2.27094	2.3347	2.24418	2.19836
AHPLGDEGGTASK	Tryptic+	0.028977	0.0536937	-0.121833	-0.0844496
AHPLQLEQSSDPSNSIDGPDHLR	Tryptic+	-1.2434	-1.16016	-1.14197	-1.15664
AHPQEVYNEYVPR	Non-Tryptic+	-1.92339	-2.10409	-2.12409	-2.12626
AHPSNCICIK	Non-Tryptic+	-0.0512574	-0.112058	-0.0015845	-0.0570671
AHPVFYQGTYSQALNDAK	Tryptic+	0.225071	0.280037	0.274412	0.184471
AHPVTNAIDGSER	Tryptic+	0.425543	0.466647	0.359584	0.36978
AHQCGDDDK	Tryptic+	2.17189	2.1364	1.76523	2.05312
AHQDIHTQLQDVK	Tryptic+	1.25691	1.27248	1.15009	1.18634
AHQGNLESQLTSESYYK	Tryptic+	-0.123775	0.013096	-0.0634686	-0.0696281
AHQILVLQEGK	Tryptic+	1.08511	1.3657	0.969924	0.963195
AHQLVHEGYK	Tryptic+	2.51814	2.62133	2.34272	2.35384
AHQLVLPPCDVVIK	Tryptic+	1.82674	1.92223	2.20675	2.16575
AHQLVMEGYK	Tryptic+	2.77619	2.78134	2.74761	2.76893
AHQLVMEGYNWCHDR	Tryptic+	-1.66414	-1.65865	-1.81558	-1.88685
AHQLWLSVEALK	Tryptic+	1.1412	1.1232	1.09448	0.960271
AHQSESYLPIGCK	Tryptic+	1.06465	1.12259	0.862462	0.906792
AHQSYCHSNK	Tryptic+	-0.83781	-0.717683	-1.24639	-0.762428
AHQTGIHATEELK	Non-Tryptic+	2.56469	2.62702	2.45887	2.49731
AHQVLYSTSGENASGK	Non-Tryptic+	2.5339	2.59751	-4.53729	-3.72646
AHQVVEDGYEFF	Non-Tryptic+	-0.925533	-1.09502	-1.04724	-1.08504
AHQVVEDGYEFFAK	Tryptic+	3.72506	3.78537	3.75873	3.69167
AHSDGGDGVVSQVK	Tryptic+	0.231647	0.307583	0.214697	0.2686
AHSGAQGLLAAQK	Tryptic+	2.33059	2.4549	2.35206	2.38106
AHSIQIMK	Tryptic+	4.50607	4.57987	4.52921	4.52552
AHSNPDFLPVDNCLQSVLGQR	Tryptic+	-1.37275	-1.37558	-1.4399	-1.47397
AHSNPMADHTLR	Tryptic+	-2.06147	-2.14563	-2.30282	-2.22627
AHSPFYQEGVSNALLK	Tryptic+	0.964025	1.01293	0.908617	0.892785
AHSPMIAVGSDDSSPNAMAK	Tryptic+	-0.385287	-0.310695	-0.487006	-0.461114
AHSSMVGVNL	Non-Tryptic+	0.594048	0.629851	0.470734	0.480972
AHSSMVGVNLPQK	Tryptic+	4.86641	4.94666	4.80753	4.79494
AHSSYCTDPDLVLELK	Tryptic+	0.856563	0.893674	0.823684	0.757088
AHSVNNHAK	Tryptic+	0.274308	0.378137	-0.332404	0.0477074
AHSVYNFEK	Tryptic+	1.57736	1.67851	1.56721	1.57838
AHTDFFEAFK	Tryptic+	3.09721	3.16353	3.00598	3.01685
AHTDSLNTLVALHQLY	Non-Tryptic+	-1.65559	-1.68445	-1.58685	-1.61098
AHTDSLNTLVALHQLYQYTQK	Tryptic+	-2.82175	-2.6676	-2.88945	-2.96895
AHTDVGPGPESSPVLVR	Tryptic+	-2.10997	-2.06168	-1.99421	-2.14977
AHTEEPQAK	Tryptic+	0.0776676	0.128863	-0.0174871	0.0843807
AHTFSHPPSSTK	Tryptic+	2.08133	2.25625	1.9787	1.94209
AHTMTDDVTFWK	Tryptic+	3.52191	3.54194	3.49512	3.49236
AHTNVELK	Non-Tryptic+	2.29183	2.3056	-1.91061	-1.95676
AHTPQVHK	Tryptic+	0.207422	0.469069	0.163665	0.152324
AHTQAEQK	Tryptic+	1.39956	1.57167	1.0414	1.13562
AHTQEGEEK	Non-Tryptic+	-0.546981	-0.564464	-0.58683	-0.636797
AHTSSTQLQEELEK	Tryptic+	2.09517	2.16274	2.04871	2.04248
AHTVEEVNTDEDQK	Tryptic+	-2.52196	-2.41153	-2.70572	-2.53863
AHTVGDVK	Non-Tryptic+	1.8589	1.92956	-1.65565	-1.41783
AHTVLAASCAR	Tryptic+	-1.55769	-1.40004	-0.958026	-0.866271
AHVAGVDGPPASVVVR	Tryptic+	-1.09005	-0.97338	-1.05952	-0.972062
AHVEAAEEAAR	Tryptic+	0.850821	0.960958	0.752305	0.735099
AHVEGDGVVEGIIR	Tryptic+	0.973248	1.09704	0.995883	0.941119
AHVFQIDPATK	Tryptic+	1.17781	1.30175	1.1257	1.17726
AHVLHFGK	Tryptic+	1.78472	1.87735	1.63436	1.59703
AHVNPADGGCLLEK	Non-Tryptic+	-0.350417	-0.190815	0.0528092	0.237884
AHVQEFGSVDDDHK	Tryptic+	-0.86714	-0.703225	-0.671573	-0.765268
AHVQEVAQHNLK	Tryptic+	1.25157	1.07834	1.25461	1.17607
AHVSPHEMLQAVVLCSK	Tryptic+	-0.894531	-0.775494	-1.09118	-0.807598
AHVTGASSSSSSSTK	Tryptic+	-1.38937	-1.32293	-1.7488	-1.48393
AHVTHPELK	Tryptic+	0.602876	0.495008	0.380366	0.441629
AHVVPCFDASK	Tryptic+	2.14195	2.27501	2.25969	2.21049
AHVVPCFDASKVK	Tryptic+	0.967633	0.997933	0.564609	0.442022
AHWTPFEGQK	Tryptic+	1.93197	1.91293	1.95521	1.86842
AHYAGYWK	Non-Tryptic+	0.645466	0.731388	-1.60884	-1.53864
AHYDAVEAELK	Non-Tryptic+	-0.460794	4.40061	-2.88255	-2.73362
AHYEAEIK	Tryptic+	2.80409	2.936	2.84884	2.85803
AHYNSSNK	Tryptic+	2.51911	2.57195	2.49488	2.49011
AHYQSFPPPVADFIK	Tryptic+	2.02899	2.09718	2.02255	2.04587
AIAAAHTFLLK	Tryptic+	1.71637	1.84665	1.76684	1.75
AIAAVAVALK	Non-Tryptic+	-1.70845	-1.68245	-1.69042	-1.69004
AIAAVGPIK	Non-Tryptic+	0.702424	0.78305	-4.6094	-3.85495
AIACVVTACSAELEK	Tryptic+	0.445602	0.952639	0.333402	0.208871
AIADHLFWSEETK	Tryptic+	-1.49627	-1.63573	-1.51299	-1.67448
AIADTGANVVVTGGK	Tryptic+	1.11638	1.15406	1.09512	1.08325
AIADWYNEK	Tryptic+	2.2853	2.33941	2.32361	2.20557
AIAEEICEQAVVHGF	Non-Tryptic+	-1.61995	-1.49296	-1.63236	-1.59087
AIAEGLGSELLVGTTK	Tryptic+	0.0173209	0.0895133	-0.0272409	-0.013624
AIAELGIYPAVDPLDSTSR	Tryptic+	2.12216	2.14976	2.0375	2.03691
AIAFLQQPR	Tryptic+	-2.80273	-2.6583	-2.53321	-2.66257
AIAGELDLPILK	Non-Tryptic+	-0.39711	-0.270477	-0.543456	-0.34366
AIAGVINQPYYNYEAGPDAVLGR	Tryptic+	-0.454314	-0.424698	-0.317848	-0.450259
AIAHQLIK	Tryptic+	1.61389	1.6919	1.68058	1.56239
AIAHYEQQMGQK	Tryptic+	-1.40579	-1.31287	-1.31492	-1.20933
AIAHYEQSADYYK	Tryptic+	2.09416	2.20103	2.08722	2.06433
AIAIASDMQDDFISPCGACR	Tryptic+	0.758138	0.854641	0.738303	0.691694
AIAIMEVAHGK	Tryptic+	-0.922353	-0.7754	-1.14741	-0.93955
AIAINTFLPK	Tryptic+	1.09265	1.1465	1.05844	1.0912
AIALFTPDACGLSDPAHVESLQEK	Tryptic+	-2.8039	-2.72697	-2.65277	-2.95783
AIALQPENPMAHFLLGR	Tryptic+	0.662445	0.7842	0.712282	0.683037
AIANECQANFISIK	Tryptic+	2.13567	2.19151	2.05227	2.04658
AIASLAATGLHPGGK	Non-Tryptic+	0.9144	1.00813	0.872963	0.866502
AIASTLVHK	Non-Tryptic+	-0.111334	-0.203556	-0.35796	-0.303474
AIAVTVQEMVTK	Tryptic+	1.45077	1.42995	1.39171	1.45586
AIAYHLLEDYEMAAK	Non-Tryptic+	0.483034	0.510383	0.427093	0.471357
AIAYLFPSGLFEK	Tryptic+	0.521295	0.585126	0.585706	0.54529
AIAYYVSNEELR	Non-Tryptic+	-0.7679	-0.642158	-0.675606	-0.687534
AICAGPTALLAHEIGFGSK	Non-Tryptic+	-2.03124	-2.36347	-2.57525	-2.53476
AICALDLASEVGK	Tryptic+	-0.31681	-0.297979	-0.298801	-0.333916
AICIDPAYSK	Tryptic+	-0.324767	-0.645878	-0.374665	-0.240165
AICLDHAK	Tryptic+	1.67504	1.79158	1.40438	1.45148
AIDADCLLHEENFSVR	Non-Tryptic+	-2.58652	-2.34969	-2.48188	-2.32378
AIDDNMSLDEIEK	Tryptic+	3.21507	3.35276	3.20369	3.20507
AIDDSSASISLAQLTK	Tryptic+	-1.49966	-1.40772	-0.9852	-0.904844
AIDENNEPTACFLIR	Tryptic+	-0.488706	-0.570973	-0.597327	-0.607689
AIDIFPVTNK	Non-Tryptic+	0.0123595	0.0525322	-0.0057704	0.0594793
AIDILTTCAADIQR	Non-Tryptic+	-0.298808	0.252029	-1.10287	-1.17016
AIDIYEQVGTNAMDSPLLK	Tryptic+	-2.29215	-2.29721	-2.10778	-2.49104
AIDLDDFTGTFCNQGK	Non-Tryptic+	-1.69857	-1.43573	-1.69632	-1.69646
AIDLFTDAIK	Tryptic+	3.01388	3.01959	2.99822	3.00941
AIDNPLHYQK	Non-Tryptic+	0.645741	0.712026	0.596845	0.552004
AIDTIYQTTDFSGIR	Tryptic+	-0.116615	-0.0852769	-0.116549	-0.202859
AIEAAPQEPEQK	Tryptic+	-1.66013	-1.78629	-1.85024	-1.77492
AIEALHGHELR	Tryptic+	-2.25662	-3.06267	-2.13859	-2.11241
AIEALHGHELRPGR	Tryptic+	-0.96442	-0.853531	-1.17208	-1.10654
AIEALNDGELQK	Non-Tryptic+	2.24493	2.83247	-1.64144	-1.55124
AIEALSGK	Tryptic+	0.151945	0.161085	0.0863994	0.0820367
AIEATGAVIHFGNGK	Non-Tryptic+	0.364493	0.442426	-3.11195	-3.19628
AIEDEGGNPDEIEITSEGNK	Tryptic+	0.730222	0.750038	0.577981	0.727006
AIEDEGGNPDEIEITSEGNKK	Tryptic+	-0.44127	-0.503438	-0.514648	-0.51159
AIEDFELALENCPTHR	Tryptic+	-2.4661	-0.791095	-2.66411	-2.61369
AIEDYINEFSVR	Tryptic+	-0.141596	-0.0519012	-0.0923891	-0.122576
AIEEFESSLK	Tryptic+	0.778777	0.86747	0.732246	0.760252
AIEEGIPAFTCEEYVK	Tryptic+	-1.20367	-1.12008	-1.2355	-1.30329
AIEEGTLEEIEEEVR	Tryptic+	-0.465791	-0.203913	-0.626245	-0.516145
AIEEIAGVGVPELINSPK	Tryptic+	-2.29391	-2.42935	-2.27822	-2.42163
AIEENNNFSK	Tryptic+	-0.277995	-0.224656	-0.17985	-0.239977
AIEEQMVAAK	Tryptic+	1.67013	1.73865	1.61772	1.6386
AIEEQVAVIYAGVR	Non-Tryptic+	-1.12637	-1.01188	-0.981164	-1.04178
AIEFLSAFK	Tryptic+	2.35717	2.4861	2.38875	2.33951
AIEGFNQSSHQK	Tryptic+	1.70412	1.70476	1.44275	1.58239
AIEHADFAGVER	Non-Tryptic+	1.2335	1.24262	1.2104	1.19843
AIEHADGGVAAGVAVLDNPYPV	Tryptic+	-0.215968	-0.0626567	-0.288378	-0.24521
AIEINPDSAQPYK	Tryptic+	1.96696	2.01845	1.97075	1.91861
AIEIYTDMGR	Tryptic+	-0.17173	-0.13855	-0.127699	-0.260731
AIELATTLDESLTNR	Tryptic+	1.07302	1.11683	1.06983	1.02679
AIELFSVGQGPAK	Tryptic+	3.05305	2.74815	3.09045	3.06811
AIELLQEFSDQHPENAAEIK	Tryptic+	0.0487176	0.0915907	-0.0918418	-0.0770339
AIELNPANAVYFCNR	Tryptic+	0.598618	0.696265	0.563048	0.580844
AIELQPHFPDAYCNLANALK	Tryptic+	-2.8448	-2.64015	-2.46374	-2.4746
AIELSLQEQK	Tryptic+	-1.54822	-1.53495	-1.48463	-1.55611
AIELWYHDPACTTPVLK	Tryptic+	-1.04469	-0.990339	-1.0206	-1.07777
AIELYNDK	Tryptic+	1.7077	1.77387	1.68158	1.63386
AIEMFMNK	Tryptic+	0.619353	0.365875	0.775168	0.806699
AIEMLGGELGSK	Tryptic+	3.36574	3.34418	3.27773	3.32879
AIENCEYAFNLK	Tryptic+	1.26947	1.33302	1.33473	1.29809
AIENELLAR	Tryptic+	0.0216199	0.210785	0.171743	0.17562
AIENLIGKPTEK	Tryptic+	1.22111	1.21541	1.0501	1.09625
AIENTASVSEHK	Tryptic+	-0.103585	-0.0812804	-0.296619	-0.152009
AIEPNDYTGK	Tryptic+	0.79182	0.851307	0.832821	0.661976
AIEPPPLDAVIEAEHTLR	Tryptic+	2.60267	2.67875	2.52421	2.56655
AIEQADLLQEEDESPR	Tryptic+	-0.9318	-0.828114	-0.825822	-0.925904
AIESMEQQLSELK	Tryptic+	2.42352	2.43202	2.38465	2.39512
AIETTDIISR	Tryptic+	-0.586998	-0.567899	-0.534014	-0.590098
AIEVLSDEHAR	Tryptic+	1.8458	1.90247	1.41068	1.5501
AIFEELVEMK	Tryptic+	-2.07698	-2.12081	-2.19029	-2.47244
AIFENTLSTYPK	Tryptic+	0.245004	0.249721	0.30364	0.343737
AIFLADGNVFTTGFSR	Tryptic+	0.0753502	0.106758	0.121398	0.0988148
AIFLDTYPNDETTER	Non-Tryptic+	-2.56312	-2.27488	-2.49585	-2.49885
AIFQEVHVQSLPQVDR	Tryptic+	0.212779	0.29447	0.232542	0.224337
AIFSHAAGDNSTLLSFK	Tryptic+	0.167249	0.0862016	0.151675	0.14298
AIFTGYYGK	Tryptic+	1.25837	1.48666	1.6739	1.48914
AIGAVPLIQGEYMIPCEK	Tryptic+	-0.0498094	0.0699155	-0.0414721	-0.0869743
AIGDILEDK	Non-Tryptic+	2.12998	2.17307	2.09995	2.08337
AIGDLVSAEVGPR	Non-Tryptic+	-0.139941	-0.0586775	-0.171147	-0.0500128
AIGDVVAGPMLAHK	Non-Tryptic+	0.55624	0.607842	0.631375	0.685061
AIGGIILTASHNPGGPNGDFGIK	Tryptic+	0.368248	-0.065346	0.069586	-0.0472578
AIGIEPSLATYHH	Non-Tryptic+	0.336662	0.415031	-0.0158992	0.0507737
AIGLSVADLAESIMK	Non-Tryptic+	3.14106	3.20444	3.14607	3.0993
AIGLSVADLIESMLK	Non-Tryptic+	0.00689673	-6.14312e-05	-0.0505882	-0.128547
AIGMEDSPDLLAAR	Non-Tryptic+	0.707768	0.820172	0.713691	0.799336
AIGNTELENK	Tryptic+	-1.15558	-1.08272	-2.24538	-2.08619
AIGNTFFDAGAAEFLTSK	Tryptic+	-0.407262	-0.393304	-0.348024	-0.343288
AIGPHLAK	Tryptic+	2.63859	2.79209	2.55104	2.61552
AIGSASEGAQ	Non-Tryptic+	-0.157075	0.00385177	-0.246949	-0.284385
AIGSASEGAQSSLQEVYHK	Tryptic+	3.903	4.01812	3.91714	3.91237
AIGSLAVGHLTK	Tryptic+	1.25632	1.38734	1.08035	1.22387
AIGSSPLGSGEGLLGLSPGPNGHSHLLK	Tryptic+	-1.82691	-1.91865	-1.86429	-1.84358
AIGSTSKPQESPK	Tryptic+	0.204795	0.17382	0.0564429	0.18996
AIGTAYAVLSNPEK	Tryptic+	-0.987338	-0.910963	-0.949315	-0.971973
AIGTDEDLAHSSIR	Tryptic+	0.840985	0.856197	0.71751	0.698715
AIGTEPDSDVLSEIMHSF	Non-Tryptic+	-2.38315	-2.21251	-2.23656	-2.37811
AIGTEPDSDVLSEIMHSFAK	Tryptic+	2.81331	2.84087	2.76691	2.76666
AIGTHEDDK	Non-Tryptic+	0.350834	1.10014	-1.24017	-1.18464
AIGVLTSGGDAQGMNAAVR	Tryptic+	-0.0411049	0.00745412	0.0495896	0.0300243
AIGYLIPLMDAEYANYYTR	Tryptic+	-1.09393	-1.02659	-0.908878	-1.06739
AIHAEEILEK	Non-Tryptic+	2.65214	2.71091	2.53439	2.54645
AIHEFLAAQK	Tryptic+	1.72809	1.83474	1.77935	1.75485
AIHGNFSGTK	Non-Tryptic+	1.44784	1.46162	1.47046	1.41188
AIHHAATHK	Tryptic+	-0.387204	-0.375094	-0.557774	-0.42358
AIHHFIEGVK	Tryptic+	0.217133	0.477453	0.348759	0.316887
AIHPGAGYEGISEYK	Tryptic+	-0.0543839	0.0161061	-0.0836446	-0.0585838
AIHTAPVATMAFDPTSTLLATGGCDGAVR	Tryptic+	-0.323113	-0.237256	-0.413111	-0.328312
AIHVFDLK	Tryptic+	2.24144	2.29917	2.27483	2.22704
AIHVLDVEQGQLER	Tryptic+	-0.0597708	0.0544868	-0.0715271	-0.0556148
AIIAPHAGYTYCGSCAAHAYK	Tryptic+	-0.0873109	-0.010685	-0.0723413	-0.164704
AIIDEFEQK	Tryptic+	1.63065	1.69502	1.6472	1.58122
AIIEEYLHLNDMK	Tryptic+	2.28751	2.40078	2.32705	2.31771
AIIESQTETGTPYMLYK	Non-Tryptic+	0.161778	0.206268	0.131479	0.0978754
AIIGHYDCTYGGGVHLSSPLASGAVANK	Non-Tryptic+	0.659522	0.724385	0.553876	0.598304
AIIKPQYVDQIPK	Tryptic+	-0.0861469	0.0395922	0.0390312	-0.0343896
AIILAAAPGEK	Tryptic+	0.473494	0.529083	0.426753	0.482963
AIILFNPDAK	Tryptic+	0.748261	0.872558	0.750975	0.752363
AIILNTPHNPLGK	Tryptic+	1.56377	1.63124	1.48684	1.53965
AIINHFNPK	Tryptic+	1.02986	1.02172	0.84471	0.92521
AIIPDPVVAPSIVPVLK	Non-Tryptic+	-0.345339	-0.177189	-3.97192	-3.80255
AIIPSHLAYGK	Tryptic+	3.63592	3.70151	3.71499	3.64646
AIISQLDPVNER	Non-Tryptic+	2.1376	2.00902	-0.554424	-0.58235
AIIVDGHSVEELCK	Non-Tryptic+	1.75223	1.7105	1.61951	1.65894
AILDGEEAVSK	Non-Tryptic+	0.00228354	0.118393	-1.69849	-1.58555
AILDHQQFDYIIR	Tryptic+	-0.759101	-0.535806	-0.797387	-0.755905
AILELDEHLQK	Non-Tryptic+	-1.74131	-0.0265344	-2.91687	-2.58641
AILESLFSQYSGK	Tryptic+	-0.94009	-0.911567	-0.820371	-0.963744
AILESLISINNK	Non-Tryptic+	0.466402	0.561675	-4.98467	-4.80849
AILFLPMSAK	Tryptic+	1.60128	1.72763	1.6433	1.55922
AILGMDVLCQAK	Non-Tryptic+	-0.58577	-0.632339	-0.541593	-0.72915
AILGSYDSELTPAEYSPQLTR	Tryptic+	-1.28714	-1.19871	-1.21528	-1.11797
AILHPSTYLNK	Non-Tryptic+	1.68884	1.452	-2.77967	-2.35367
AILHSIDCCSSDDTK	Tryptic+	-1.4284	-1.13851	-1.31709	-1.32192
AILILDNDGDR	Tryptic+	-0.0522485	0.179282	0.0313763	0.0317139
AILLPDLSEPNNEPLFSPASEVPR	Tryptic+	-4.57066	-4.50237	-4.22837	-4.16884
AILPCQDTPSVK	Tryptic+	0.546328	0.62349	0.571908	0.513098
AILQENGCLSDSDMFSQAGLR	Tryptic+	-1.50456	-1.70427	-1.83899	-1.78523
AILQLDSPESAQSMYSFLK	Tryptic+	-1.32773	-1.32777	-1.42367	-1.45964
AILQNHTDFK	Tryptic+	0.865506	0.946285	0.872267	0.937461
AILQTHLPGK	Non-Tryptic+	0.225866	0.23916	-3.00715	-2.63312
AILSNEATK	Tryptic+	-0.600308	-0.614855	-0.648567	-0.632176
AILTAAIVDADR	Tryptic+	-4.04795	-3.43165	-3.70105	-4.00326
AILTMTQLYK	Tryptic+	0.799584	0.889465	0.857262	0.838624
AILTTIGVLEEPLGNAR	Tryptic+	-2.79777	-2.71249	-2.77162	-2.80801
AILTYHDVGLNYK	Non-Tryptic+	0.867829	0.907565	-4.67096	-4.47442
AILVDLEPGTMDSVR	Tryptic+	3.70085	3.7428	3.65644	3.65417
AILVQSGCSK	Non-Tryptic+	-0.68957	-0.616279	-0.320695	-0.395972
AILYPHEAPSWTLAK	Tryptic+	0.330602	0.365249	0.315794	0.275194
AIMEMPSFYSHGLPR	Tryptic+	0.895524	0.945261	0.770017	0.765458
AIMLLEGQK	Tryptic+	2.00558	2.07696	1.87491	1.89449
AIMPGQSYGLEDGSCSYK	Non-Tryptic+	0.34544	0.002029	-1.9219	-1.61275
AIMYEETTYSK	Tryptic+	1.06083	1.17015	1.11506	1.16493
AINEAVESGDVGK	Non-Tryptic+	0.0975967	0.118971	0.00240209	0.0615601
AINFNFGYAK	Tryptic+	2.1374	2.1841	2.21615	2.07753
AINIGQLVDVK	Tryptic+	1.94109	1.97645	1.93051	1.92603
AINPINTFTK	Tryptic+	1.24741	1.25145	1.10544	1.15996
AINVLLEGNPDTHSWEMVGK	Tryptic+	1.66411	1.7124	1.62748	1.52097
AINVNDSVTK	Non-Tryptic+	-0.188418	-0.178491	-4.8918	-5.9335
AIPANIHIYDTEK	Non-Tryptic+	2.43877	1.73846	-1.69265	-1.55443
AIPLAIFQAEPTVR	Tryptic+	-1.64789	-1.40605	-1.28158	-1.36964
AIPMLVDVLQDTR	Tryptic+	-0.509657	-0.314633	-0.631366	-0.665861
AIPNNQVLGK	Tryptic+	1.51294	1.5775	1.56236	1.44482
AIPTAVNLADSR	Non-Tryptic+	-1.13064	-1.12612	-3.40315	-3.04161
AIQAELLK	Tryptic+	-1.31221	-1.11263	-1.28541	-1.21045
AIQAFVPEIFHR	Tryptic+	-2.36595	-2.25519	-2.02324	-2.29109
AIQDHLLEVEQSK	Tryptic+	2.13986	2.27073	2.18477	2.12983
AIQEHPVVLLPSHR	Tryptic+	-1.4261	-1.33747	-1.37217	-1.38391
AIQFLHQDSPSLIHGDIK	Tryptic+	-0.200695	-0.0418964	-0.149475	-0.0855251
AIQGGTSHHLG	Non-Tryptic+	-1.44206	-1.30363	-1.55005	-1.44061
AIQGGTSHHLGQNFSK	Tryptic+	3.16168	3.23823	3.05587	3.13994
AIQINPAFADAHSNLASIHK	Tryptic+	1.42946	1.48639	1.32527	1.42201
AIQLEPDQIIHYHGVVK	Tryptic+	0.733091	0.788121	0.753049	0.755968
AIQLEYSEAR	Tryptic+	-0.559449	-0.496336	-0.474388	-0.569565
AIQLSGAEQLEALK	Tryptic+	1.54475	1.55627	1.50919	1.46507
AIQTGEELFFDYR	Tryptic+	0.0875606	0.0814576	-0.0246926	-0.00796573
AIQTLGYFPVGDGDFPHQK	Tryptic+	-0.151578	-0.0634339	-0.0422305	-0.134555
AIQWGEDGRPFHY	Non-Tryptic+	-1.27009	-1.38321	-1.27391	-1.26615
AISAANHVK	Non-Tryptic+	2.86542	2.93639	2.73034	2.79384
AISAANLHLR	Tryptic+	0.141954	0.202555	0.242124	0.196015
AISASGPELQGAGHSK	Non-Tryptic+	-2.71288	-0.826607	-3.06909	-2.98457
AISEAQESVTK	Tryptic+	1.23806	1.27614	1.24321	1.28741
AISEHVEDAGVHSGDATLMLPTQTISQGAIEK	Non-Tryptic+	-0.172865	-0.0842951	-0.2676	-0.181149
AISEPNFSVAYANMCR	Tryptic+	-0.48773	-0.420741	-0.497052	-0.56959
AISFLTTLAK	Non-Tryptic+	1.09095	1.08206	0.985491	0.859444
AISFVGSNK	Tryptic+	-0.142697	-0.137872	-0.121672	-0.160337
AISGPFNVQFLVK	Non-Tryptic+	-1.95483	-2.17381	-2.17413	-2.26904
AISHEHSPSDLEAH	Non-Tryptic+	0.380228	0.546805	-0.00570604	0.469898
AISHEHSPSDLEAHFVPLVK	Tryptic+	2.51056	2.5791	2.4726	2.45185
AISLLDDLDK	Non-Tryptic+	-1.09146	-1.43116	-1.45303	-1.32139
AISLNPCHLK	Tryptic+	-0.574245	-0.40401	-0.476243	-0.433045
AISNTVQFLEEYCK	Non-Tryptic+	-0.343228	-0.287295	-1.40401	-1.41676
AISQGHQAFLLEGDSSSR	Tryptic+	-1.14296	-0.885528	-1.40361	-1.26127
AISSSAISK	Tryptic+	0.00914567	-0.0490091	-0.209575	-0.180989
AISSTEAVLNNR	Tryptic+	-0.291544	-0.23505	-0.349491	-0.30122
AISSYFVSTMSSSIK	Tryptic+	1.903	2.04473	2.07893	1.95081
AISVHSTPEGCSSACK	Tryptic+	0.720373	0.902263	0.727722	0.730573
AITAMGFK	Tryptic+	0.00194166	0.0724288	0.0195301	0.034959
AITATQKTVDGPSGK	Non-Tryptic+	0.933126	0.976874	0.42776	0.459077
AITDGQAGFGNDTLSK	Tryptic+	0.459796	0.47994	0.371999	0.362154
AITDIIEMDSK	Tryptic+	1.48405	1.62293	1.41431	1.40439
AITEASPAH	Tryptic+	1.15012	1.09919	0.831564	0.676663
AITFFTEDDK	Tryptic+	1.23957	1.19756	1.09334	1.19496
AITGASLADIMAK	Tryptic+	4.19456	4.26608	4.23754	4.18649
AITGFDDPFSGK	Tryptic+	0.876468	0.968615	0.881705	0.866135
AITGIQAFTASK	Tryptic+	0.335883	0.450503	0.381836	0.388167
AITHLNNNFMFGQK	Tryptic+	3.03541	3.10194	3.09775	3.04328
AITIAGIPQSIIECVK	Tryptic+	0.0612506	0.204399	0.114199	0.0201276
AITIAGVPQSVTECVK	Tryptic+	1.29642	1.42283	1.32816	1.31954
AITIANQTNCPLYITK	Tryptic+	1.86891	1.98144	1.92442	1.80096
AITIEAMK	Non-Tryptic+	0.811405	0.911823	0.860666	0.807913
AITPLQVHVDPAFLR	Tryptic+	-1.21308	-1.28609	-1.37513	-1.28088
AITQEQCEAR	Tryptic+	-2.72393	-2.8619	-2.81302	-2.92401
AITTSLTTK	Tryptic+	-1.30895	-1.04326	-1.06414	-1.16053
AITVFSPDGHLFQVEYAQEAVK	Tryptic+	0.246525	0.330068	0.287881	0.293005
AITVHPEK	Tryptic+	0.415994	0.520224	0.383161	0.444597
AITYNAMLAETSTVFHQNDVK	Tryptic+	0.80588	1.37084	0.509638	0.640703
AIVAESLNNTSIK	Tryptic+	-0.537818	-0.421593	-0.146318	-0.191437
AIVAGDQNVEYK	Tryptic+	1.17878	1.31525	1.19845	1.12345
AIVAIENPADVSVISSR	Tryptic+	1.92212	2.00479	1.95943	1.9936
AIVDALPPPCESACTVPTDVDK	Tryptic+	0.667017	0.752413	0.677211	0.662473
AIVDCGFEHPSEVQHECIPQAILGMDVLCQAK	Tryptic+	0.527087	0.475547	0.361347	0.364373
AIVDVHFDPTTAFR	Tryptic+	1.2849	1.36521	1.19878	1.22292
AIVDVIDQNR	Non-Tryptic+	1.83843	0.96656	-1.01467	-1.03022
AIVDVPVGEELLGR	Non-Tryptic+	-2.27555	0.912771	-4.44854	-4.80655
AIVEDHSLVAEEK	Tryptic+	1.67177	1.77365	1.60754	1.59788
AIVFVVDSAAFQR	Tryptic+	-1.93787	-1.82252	-1.84699	-1.91139
AIVGHVDLYK	Tryptic+	1.13844	1.17613	1.17341	1.13267
AIVHDNK	Tryptic+	2.25697	2.30882	1.99176	2.02567
AIVICPTDEDLK	Tryptic+	0.205252	0.220707	0.157296	0.275773
AIVLFSPDHPGLTSTSQIEK	Tryptic+	-1.36501	-1.30648	-1.40991	-1.45323
AIVNHPSAALM	Non-Tryptic+	-0.89736	-0.658867	-0.887323	-1.03855
AIVNSALK	Tryptic+	-1.3102	-1.43494	-1.46931	-1.34459
AIVNVIGMHK	Tryptic+	3.03514	3.10611	2.93585	2.96125
AIVQQWLEYR	Tryptic+	-2.58025	-2.44223	-2.27021	-2.72505
AIVQSVGVSSGK	Non-Tryptic+	-0.493448	-0.460689	-0.480411	-0.509727
AIVSSGTLGDR	Tryptic+	-0.984302	-0.961517	-1.15579	-1.31286
AIVSVNGTTIEGHVVK	Non-Tryptic+	-2.24168	-1.96586	-2.4881	-2.18013
AIVVEHEEFESCR	Tryptic+	0.415076	0.272166	0.406238	0.233019
AIVVTDGER	Tryptic+	-0.456311	-0.418783	-0.441095	-0.472711
AIVVYDITNEESFAR	Non-Tryptic+	-0.807492	1.32497	-4.24093	-4.09692
AIVVYDITNQETFAR	Non-Tryptic+	-0.915941	1.01987	-2.69402	-2.65455
AIVVYDITNTDTFAR	Non-Tryptic+	0.380208	2.4531	-3.40796	-3.79271
AIWAALQTQTSNAAK	Tryptic+	-0.2726	-0.312065	-0.302823	-0.297167
AIWGYCDQLK	Tryptic+	-0.181495	-0.059508	-0.172937	-0.1436
AIWNVINWENVTER	Tryptic+	-1.88609	-1.8266	-2.01107	-1.99282
AIYAALSGNLK	Tryptic+	-2.29758	-1.98903	-2.12497	-2.22379
AIYAYALQVFPSK	Tryptic+	1.28059	1.45219	1.28321	1.16899
AIYDGFDGFAK	Non-Tryptic+	0.451473	-0.59128	-1.83401	-1.62978
AIYDIERPDLITYEPFYTSGYDDK	Tryptic+	0.307259	0.371993	0.27889	0.214899
AIYDTPCIQAESEK	Tryptic+	0.0854776	0.192798	0.241974	0.108002
AIYELAISQPR	Tryptic+	-0.554922	-0.614318	-0.587105	-0.614076
AIYELAVASFPK	Non-Tryptic+	1.07097	1.15972	1.09962	1.06621
AIYGGTYMLNKPIEEIIVQNGK	Non-Tryptic+	-0.42394	-0.929331	-4.27696	-4.69477
AIYGGVSGLYDFGPVGCALK	Non-Tryptic+	-2.10727	-2.05807	-1.77123	-2.05724
AIYHDLEQSIR	Tryptic+	1.49863	1.58848	1.53631	1.44682
AIYHLEAFVAK	Tryptic+	0.627865	0.665201	0.637243	0.662073
AIYHLQLFEELR	Non-Tryptic+	-2.51366	0.903987	-2.72593	-2.60129
AIYHTLNLCNIDVTQK	Tryptic+	-0.95112	-0.786434	-0.820836	-0.927936
AIYLVTSLASK	Non-Tryptic+	-1.72328	3.69657	-3.99643	-3.75651
AIYPFDGHNEGTLAMK	Tryptic+	1.07678	1.18826	1.07345	1.02493
AIYQVYNALQEK	Tryptic+	0.372881	0.537676	0.472966	0.330553
AIYVEYGYHITK	Tryptic+	-0.986587	-0.849842	-0.933234	-1.04573
AKDDATLSGK	Tryptic+	2.78054	2.90806	2.31712	2.5342
AKDDSELEGQVISCLK	Tryptic+	-1.30866	-1.2763	-1.3437	-1.3012
AKDELSAQAEVK	Tryptic+	-0.879371	-0.879264	-0.987289	-0.869232
AKDEQSAVSMLK	Tryptic+	1.18063	1.23114	1.14275	1.04762
AKDPVALHELER	Tryptic+	-0.215534	-0.172876	-0.202405	-0.169918
AKEEEGVPDEEGWVK	Tryptic+	-0.714987	-0.660347	-0.693467	-0.632424
AKEELIFHCGFR	Tryptic+	1.13588	1.17412	0.985253	1.10207
AKFDAELLEIK	Tryptic+	1.08684	1.09938	1.10494	1.04474
AKGEVDVDVPK	Tryptic+	3.17098	3.30448	2.97082	3.05758
AKIELLGSYDPQK	Tryptic+	0.559142	0.513384	0.441487	0.446084
AKLEAAIAEAEER	Tryptic+	-0.580874	-0.566393	-1.58054	-1.05722
AKLEEHFK	Tryptic+	0.635528	0.710953	0.200777	0.567398
AKLEQLFQDEVAK	Tryptic+	2.24095	2.31041	2.1004	2.16114
AKMQASIEK	Tryptic+	0.987513	0.943853	-0.554038	-0.0645953
AKNNTVTPGGK	Tryptic+	-0.171292	-0.156796	-0.733114	-0.679438
AKPAEAPAAAAPK	Tryptic+	3.28282	3.39342	3.32075	3.31634
AKPAMPQDSVPSPR	Tryptic+	-1.92327	-1.73537	-1.78226	-2.06748
AKPDCIITCDGK	Non-Tryptic+	1.80136	1.79533	1.52127	1.61259
AKPDEFSALCDLLGTR	Non-Tryptic+	0.706149	0.656178	0.752512	0.742898
AKPDPGSGGQPAGPGAAGEALAVLTSFGR	Non-Tryptic+	0.27148	0.279183	0.250844	0.158653
AKPDPSGECNPDLR	Non-Tryptic+	2.42139	2.49134	-4.53224	-5.96223
AKPEPDILEEEK	Tryptic+	1.05364	1.12476	1.11984	1.01518
AKPEYISK	Tryptic+	0.987267	1.03331	1.03738	1.09515
AKPFQNAAK	Tryptic+	0.715942	0.775694	-0.588233	0.393296
AKPGFLPK	Tryptic+	1.65379	1.76496	1.52871	1.61966
AKPLGTVQQK	Tryptic+	0.637189	0.628312	0.342038	0.595272
[truncated: 51,500 more rows]
