# Supplementary material for: Deep quantification of substrate turnover defines protease subsite cooperativity
Source: Mol Syst Biol. 2024 Oct 28;20(12):3. doi: 10.1038/s44320-024-00071-4 (PMC11612144; doi:10.1038/s44320-024-00071-4)
Supplement: Supplementary file 5 — Dataset EV4 [file 44320_2024_71_MOESM5_ESM.xlsx]

## Sheet: Legend Data set EV4
Data set EV4 - List of peptides detected and quantified in input as well as in DPF-3 (repeat) digested condition.

## Sheet: Peptide_Levels_dpf-3
Peptide sequence	Status	DPF-3	No enzyme control
AAAAAAAAAAAAAAAGAGAGAK	Tryptic+	-0.209486	-0.19113
AAAAAAAAAPAAAATAPTTAATTAATAAQ	Tryptic+	-2.36706	-2.23027
AAAAAAAGDSDSWDADAFSVEDPVRK	Non-Tryptic+	-2.82484	-2.95724
AAAAAADPNAAWAAYYSH	Non-Tryptic+	-2.29808	0.720576
AAAAALQAK	Non-Tryptic+	1.48399	-5.494
AAAAASAAGPGGLVAGK	Tryptic+	-0.596088	-0.380516
AAAAASHLNLDALR	Non-Tryptic+	-2.05652	-2.10271
AAAAAWEEPSSGNGTAR	Tryptic+	-0.809778	0.544758
AAAACLDK	Tryptic+	-2.35293	0.0393608
AAAAELSLLEK	Non-Tryptic+	1.14531	1.12886
AAAAKPNNLSLVVHGPGDLR	Non-Tryptic+	-0.701966	-0.657968
AAAALINFTEDCPK	Non-Tryptic+	-3.9448	0.974337
AAAAVVVPAEWIK	Non-Tryptic+	-1.62066	-1.67455
AAADFATHGK	Tryptic+	-1.77152	1.15063
AAADGDRDCVLQK	Tryptic+	-0.143903	-0.271586
AAADGPPAADGEDGQDPHSK	Non-Tryptic+	-0.727926	-0.687099
AAADSDPNLDPLMNPHIR	Tryptic+	-0.785502	-0.649841
AAAEAAAEAK	Tryptic+	0.536014	0.578173
AAAEDVNVTFEDQQK	Tryptic+	1.03499	1.14007
AAAEEGHIIPR	Tryptic+	1.09878	1.09418
AAAEEQIK	Tryptic+	0.353906	0.491897
AAAEKLFGNMEGDCPSDWK	Tryptic+	-1.50718	-1.6129
AAAEQAISVR	Tryptic+	-3.74214	-3.45808
AAAEVAGQFVIK	Tryptic+	0.949726	1.26296
AAAEVNQDYGLDPK	Tryptic+	1.8903	2.13298
AAAFEEQENETVVVK	Tryptic+	1.17546	1.21668
AAAFEQLQK	Tryptic+	-3.49085	-1.25564
AAAGAAATHLEVAR	Non-Tryptic+	-0.311806	-0.127782
AAAGDLGGDHLAFSCDVAK	Tryptic+	1.03052	1.82412
AAAGEDYK	Tryptic+	0.817929	2.23573
AAAGEFADDPCSSVK	Tryptic+	0.358588	0.350258
AAAGELQEDSGLCVLAR	Tryptic+	-1.78071	-1.58254
AAAGGVEHQQLLDLAQK	Non-Tryptic+	-2.22053	-1.84082
AAAGPAHHK	Tryptic+	-2.81388	-0.540622
AAAGSHFDAAK	Tryptic+	-0.705919	0.443642
AAAHCAHVF	Non-Tryptic+	-3.37383	0.334204
AAAHHYGAQCDK	Tryptic+	0.995918	1.6603
AAALASLK	Tryptic+	-1.92597	0.252218
AAALEAMK	Tryptic+	-0.565885	1.78453
AAALEEHNAAMK	Tryptic+	-1.20714	-1.13344
AAALEFLNR	Tryptic+	-4.94941	-0.152598
AAALGGPEDEPGAAEAHFLPR	Tryptic+	-1.61658	-1.64882
AAAMAASK	Tryptic+	-0.484628	-0.0285437
AAAMANNLQK	Tryptic+	1.64729	2.62452
AAAMDVDTPSGTNSGAGKK	Non-Tryptic+	-0.885167	-0.847355
AAAPAPEEEMDECEQALAAEPK	Tryptic+	0.761276	0.687755
AAAPGVEDEPLLR	Tryptic+	-0.913471	-0.81385
AAAQGSAAAPAEPK	Non-Tryptic+	1.67775	-5.60268
AAAQQLGEVVK	Tryptic+	-1.00833	-1.14468
AAASTDYYK	Tryptic+	-4.50358	1.85588
AAASVMCHIEPDDGDDFVR	Tryptic+	-1.02094	-0.335471
AAATAEEPDPK	Tryptic+	0.507088	0.568968
AAATAPAPTAHK	Non-Tryptic+	-2.17225	-5.11217
AAATGAVAASAASGQAEGKK	Non-Tryptic+	0.150501	0.15126
AAATQPDAK	Tryptic+	-0.645878	-0.659093
AAATVTK	Non-Tryptic+	-1.53953	-3.90858
AAAVPVEFQEH	Non-Tryptic+	-0.813545	0.247589
AAAVPVEFQEHHLSEVQNMASEEK	Tryptic+	0.77144	1.16867
AAAVQADDVEVLKVG	Non-Tryptic+	-0.87751	-0.795878
AAAVSLENVLLDVK	Tryptic+	-0.79069	0.32749
AAAYNLVQH	Non-Tryptic+	-2.9196	-0.167722
AAAYSAQVQPVDGATR	Tryptic+	-0.366484	-0.281148
AACLLDGVPVALK	Tryptic+	-0.40653	0.995542
AADAEAEVASLNR	Tryptic+	-1.35334	-1.41235
AADALEEQQR	Tryptic+	-1.12139	-0.777059
AADCEVEQWDSDEPIPAK	Tryptic+	1.62114	1.75391
AADCISEPVNR	Tryptic+	-1.81184	-1.48178
AADEALNAMTSNGSHR	Tryptic+	-2.51088	-2.55699
AADEEAFEDNSEEYIR	Tryptic+	-0.133527	-0.146385
AADEEAFEDNSEEYIRR	Tryptic+	-0.364654	-0.518631
AADEVAEGK	Tryptic+	1.28027	1.24822
AADEVLAEAK	Tryptic+	-0.905666	-0.911391
AADFQLHTH	Non-Tryptic+	-1.68255	-0.404947
AADFQLHTHVNDGTEFGGSIYQK	Tryptic+	3.70974	4.51085
AADGGERPLAASPPGTVK	Tryptic+	-0.265963	-0.35364
AADHLKPFLDDSTLR	Tryptic+	0.786291	0.83405
AADIDLYHCPNCEVLHGPSIMK	Tryptic+	-0.498425	-0.629431
AADIDQEVK	Tryptic+	-0.042636	0.0738297
AADIEQQAVFAVFDENK	Tryptic+	0.178045	0.362496
AADIHTFSSVLEK	Tryptic+	0.473767	1.35496
AADISESSGADCK	Non-Tryptic+	-0.872335	-0.94465
AADISLDNLVEGK	Tryptic+	0.926442	1.03235
AADKPADQGAEK	Non-Tryptic+	-0.920135	-1.02318
AADLFESEGAK	Tryptic+	0.0637656	0.13969
AADLLAVHAVK	Tryptic+	1.55971	1.60013
AADLLAYIHK	Tryptic+	1.10538	1.33233
AADLLYAMCDR	Tryptic+	-3.30565	-3.27393
AADLNGDLTATR	Tryptic+	0.678583	1.01172
AADNQIYIAGHPAFVNYSTSQK	Non-Tryptic+	-2.03316	-1.62146
AADPPAENSSAPEAEQGGAE	Tryptic+	-2.21259	-1.99483
AADQFDIYSSQQSK	Tryptic+	0.397019	0.586743
AADTEASEQQALHTVQYGLLK	Non-Tryptic+	0.628345	-4.11834
AADTIGYPVMIR	Tryptic+	0.331935	2.40544
AADVEQLKPEEIK	Tryptic+	0.737383	0.646612
AADVSVTHRPPLSPK	Non-Tryptic+	-0.800761	-1.56223
AAEAAAAPAESAAPAAGEEPSK	Tryptic+	2.35488	2.3583
AAEAAAAPAESAAPAAGEEPSKEEGEPK	Tryptic+	-0.601087	-0.558572
AAEAEPEHSFDGLR	Non-Tryptic+	0.294882	-0.289682
AAEAHVDAHYYEQNEQPTGTCAACITGDNR	Tryptic+	-2.32717	-1.35448
AAEALHGEADSSGVLAAVDATVNK	Tryptic+	0.40564	0.486372
AAECLSEK	Non-Tryptic+	0.115903	-2.99924
AAECNIVVTQPR	Tryptic+	0.042905	0.239376
AAEDDEDDDVDTK	Tryptic+	1.40761	1.49162
AAEDDEDDDVDTKK	Tryptic+	1.53535	1.55958
AAEDLFVNIR	Tryptic+	-1.49668	-1.13647
AAEDSPYWVSPAYSK	Tryptic+	0.421811	0.891966
AAEDSYAK	Tryptic+	-0.713748	-0.558963
AAEEAASTLASSIHPEQCIK	Tryptic+	-0.14955	-0.0516778
AAEEAEEAR	Tryptic+	0.942382	0.931304
AAEEAFVNDIDESSPGTEWER	Non-Tryptic+	-0.541096	-0.383875
AAEEEDEAD	Non-Tryptic+	-2.18423	-1.9919
AAEEEDEADPK	Tryptic+	1.65248	1.60313
AAEEEDEADPKR	Tryptic+	-1.54401	-1.53419
AAEEFVNIYYETMDK	Tryptic+	0.676101	0.779688
AAEEFVNVYYTTMDK	Tryptic+	0.301627	0.432478
AAEEIGIK	Tryptic+	0.718823	0.745441
AAEEIGIKATHIK	Tryptic+	-0.253248	-0.541323
AAEEQGDDQDSEK	Tryptic+	0.911678	1.00493
AAEEVEAK	Tryptic+	0.570584	0.646073
AAEEVEAKFK	Tryptic+	-0.0595645	-0.375463
AAEEVLQTVDHYK	Non-Tryptic+	-1.47903	-1.46431
AAEFGEPTSEQTGTAAGK	Tryptic+	-1.34063	-1.6093
AAEFVPSFLR	Non-Tryptic+	-4.94643	-1.56743
AAEGAEAQGFSGLFAAYTDHPPPFR	Tryptic+	-1.49161	-1.20646
AAEGLEPK	Non-Tryptic+	2.34916	-1.88805
AAEGVSAADMAK	Tryptic+	-0.478635	-0.371281
AAEHAWQK	Tryptic+	1.77101	2.41724
AAEHEVPLQER	Tryptic+	2.64339	2.67676
AAEIITDLLR	Non-Tryptic+	-0.382168	0.213381
AAEIYGVTHTR	Tryptic+	0.251739	0.516023
AAELEMELNEHSLVIDTLK	Tryptic+	-0.909879	-0.995344
AAELETDIR	Tryptic+	-0.331917	-0.240456
AAELFGLTAEEVYLVHDELDK	Tryptic+	-0.403447	-0.328179
AAELFVETIAK	Tryptic+	-0.421348	-0.22234
AAELIANSLATAGDGLIELR	Tryptic+	-2.26464	-2.36908
AAELLQDEYSGR	Tryptic+	-1.26353	-0.890182
AAELWGEQAEAR	Tryptic+	-2.20138	-2.31381
AAEMEHLLER	Tryptic+	-0.0901452	0.181409
AAEMHQLK	Tryptic+	-0.240528	0.40676
AAEMMASLLK	Tryptic+	-0.482062	0.221988
AAEPHFGTLPK	Tryptic+	0.270567	0.475685
AAEPQEQEFGK	Tryptic+	0.357707	0.363634
AAEPVEDNCINFVAMK	Non-Tryptic+	0.0691316	-0.00170431
AAESALQVVEK	Non-Tryptic+	-1.46276	-1.05364
AAESETPGK	Tryptic+	-0.623698	-0.471978
AAESLADPTEYENLFPGLK	Tryptic+	1.82987	1.97096
AAESMPLLLECAR	Non-Tryptic+	0.437594	-0.58332
AAETCQEPK	Tryptic+	-1.14631	-0.92054
AAETHFGFETVSEEEK	Tryptic+	0.308807	0.676544
AAETIIDTK	Tryptic+	-1.73972	-1.494
AAETSDDDLIPFGDRPTVSR	Tryptic+	-2.79104	-2.86544
AAEVWMDEYK	Tryptic+	1.12336	2.30984
AAFAELHNCIIDK	Tryptic+	-4.73341	0.424376
AAFDDAIAELDTLSEESYK	Tryptic+	1.41213	2.41464
AAFECMYTLLDSCLDR	Tryptic+	-4.42092	-1.0861
AAFFVTLDETEEGYR	Tryptic+	-3.37148	0.483124
AAFGEEVDAVDTGISR	Tryptic+	-1.01495	-0.93639
AAFGISDSYVDGSSFDPQR	Tryptic+	-3.11226	0.0649398
AAFGISDSYVDGSSFDPQRR	Tryptic+	-4.62882	-2.53701
AAFLHVVK	Tryptic+	-3.68095	3.12167
AAFPLHDCK	Tryptic+	0.329231	2.68923
AAFQSLLDAQADEAVLDHPDLK	Tryptic+	-2.51787	0.305195
AAFQSQYK	Tryptic+	-4.53183	0.271752
AAFQYGIK	Tryptic+	-1.10142	0.0172315
AAFTAFEEAQLPR	Tryptic+	-4.86459	1.31127
AAFTVSLDPGPLEQFPH	Non-Tryptic+	-2.23197	-0.234891
AAFTVSLDPGPLEQFPHSMEPQLR	Tryptic+	-4.79093	-1.26604
AAFVLPEFAR	Tryptic+	-3.31353	0.425955
AAFVSEQQQK	Tryptic+	-4.12746	1.68918
AAGAEPDSILKPELLSAIEK	Tryptic+	-1.08089	-1.07685
AAGAGATHSPPTDLVWK	Non-Tryptic+	0.851238	0.815149
AAGAGMISK	Tryptic+	0.207381	0.542653
AAGAGVAHSPPSTLVWK	Non-Tryptic+	0.0806746	0.152866
AAGAPGASDADGLKPR	Tryptic+	-0.513775	-0.499862
AAGCNIPVASVAAGFPAGQTHLK	Tryptic+	-1.10303	-0.828874
AAGDGDCGTTHSR	Tryptic+	-0.19489	-0.13915
AAGDGGSGPPEK	Tryptic+	-1.06194	-1.09892
AAGDSNLK	Tryptic+	0.349007	0.435357
AAGFDEIEQDLTQR	Tryptic+	-1.35052	-0.971022
AAGGATPK	Tryptic+	0.20337	0.543258
AAGGFTHDELLK	Tryptic+	2.36841	2.9662
AAGGQGHAMIVEAYPK	Non-Tryptic+	0.627144	0.881118
AAGGVEHQQLLDLAQK	Non-Tryptic+	1.7399	-2.79527
AAGGVSHDELLDLAK	Non-Tryptic+	1.14747	-1.36673
AAGHDGGMIVFK	Non-Tryptic+	0.924912	1.13354
AAGHEPHLLAR	Tryptic+	2.37221	-0.372248
AAGHPGDPESQQR	Tryptic+	-0.84992	-0.828798
AAGHTEESMTDDK	Non-Tryptic+	1.68162	-0.901071
AAGIDEQENWHEGK	Tryptic+	-0.227351	-0.17203
AAGIEIQK	Tryptic+	-2.03199	-1.4866
AAGLDVTSPEPLPTNHPLLTLK	Non-Tryptic+	1.81697	-4.61729
AAGLEPVGHYEEVELTETSVNVGPER	Tryptic+	-2.18727	-2.05482
AAGLVSDLDADSGLTLSR	Tryptic+	-1.49758	-1.26441
AAGMSSPGAQSHPEELPR	Tryptic+	-1.08479	-1.25012
AAGNASFSK	Tryptic+	-0.164552	0.0396567
AAGNPGSLAAPIDHK	Tryptic+	0.0927054	0.150596
AAGPLLTDECR	Tryptic+	-1.7734	-1.11226
AAGPSLSHTSGGTQSK	Tryptic+	1.16988	1.17249
AAGQPYEQHAK	Tryptic+	-0.0800364	-0.00864034
AAGSDADHLR	Tryptic+	-1.71901	-1.71876
AAGSDGTELFDQVHR	Tryptic+	-1.00715	-1.02864
AAGSGELGVTMK	Tryptic+	0.674549	0.759251
AAGTDGSDFQHR	Tryptic+	0.402921	0.448704
AAGTHLGGTNLDFQMEQYIYK	Non-Tryptic+	-0.29284	-5.83831
AAGTSSYWEDLRK	Non-Tryptic+	-0.751687	-0.530429
AAGVEAAAEVAATEIK	Non-Tryptic+	-1.18581	-1.15436
AAGVGDMVMATVK	Non-Tryptic+	3.11101	-0.731932
AAGVNVEPFWPGLFAK	Tryptic+	-1.2695	0.36707
AAGVTDGNEVAK	Non-Tryptic+	-1.57202	-1.48614
AAGVVLEMIR	Tryptic+	-1.8157	-1.15235
AAGYDLYSAYDYTIPPMEK	Tryptic+	-1.7003	0.393388
AAGYDVEK	Non-Tryptic+	1.26911	-2.33977
AAHASADLPEASSK	Tryptic+	-1.45485	-0.469264
AAHDNMDIDK	Tryptic+	2.34737	2.29009
AAHEALGQFCCALHK	Tryptic+	0.304404	1.02691
AAHFFSTLK	Tryptic+	-3.68955	2.30643
AAHFLHGCNSK	Tryptic+	-3.4804	0.875149
AAHGCVTAVSGK	Tryptic+	-0.250809	0.499562
AAHGFDWEEER	Tryptic+	-1.49851	-0.458362
AAHGGSAASSALK	Non-Tryptic+	0.311929	0.245135
AAHGVLLQALDEMR	Tryptic+	-1.33304	-0.692668
AAHLCAEAALR	Tryptic+	2.41992	4.25424
AAHLEEFHYQTK	Tryptic+	-2.85584	0.186575
AAHPDSEEQQQR	Non-Tryptic+	-4.91768	-4.69244
AAHPEGQLK	Non-Tryptic+	2.50277	0.0792689
AAHSEGNTTAGLDMR	Tryptic+	1.71476	3.06342
AAHSMDTLGSAGAK	Tryptic+	-2.28962	1.19335
AAHSYNPK	Tryptic+	-2.63218	2.48024
AAHTEDINACTLTTSPR	Tryptic+	0.0970456	0.999409
AAHVEYSTAAR	Non-Tryptic+	-4.45884	0.64353
AAHVFFTDSCPDALFNELVK	Tryptic+	-5.20439	-0.463515
AAHYCHSTLK	Tryptic+	-3.76575	-1.72909
AAIAECEEVR	Tryptic+	-1.74551	-1.88532
AAIAQLNGK	Tryptic+	0.913939	2.15579
AAIDWFDGK	Tryptic+	1.27733	2.75525
AAIDWFDGKEFSGNPIK	Tryptic+	-1.07855	-1.17918
AAIEHELPTATQK	Tryptic+	0.434004	0.455456
AAIEVHEVLLPGLQK	Non-Tryptic+	0.503376	-2.42116
AAIIADSSTFR	Tryptic+	-1.70084	-0.804155
AAIISAEGDSK	Tryptic+	1.57272	1.66549
AAILDLEK	Tryptic+	-0.114279	-0.0502416
AAILGGVDQIHIKPGAK	Non-Tryptic+	2.30434	-2.62296
AAILNTPDLR	Non-Tryptic+	0.414096	-5.0788
AAILPTSIFLTNK	Tryptic+	1.81309	2.07518
AAILPTSIFLTNKK	Tryptic+	0.167718	0.229495
AAILSGDK	Non-Tryptic+	-1.33167	-1.83928
AAISEVVSQTPASTTQAGAPPR	Non-Tryptic+	-0.419309	-2.19654
AAISGENAGLVR	Tryptic+	-1.36485	-1.46963
AAISSGIEDPVPTLHLTER	Tryptic+	-0.827559	-0.680766
AAIVEKLSSLPFQK	Tryptic+	-0.716474	-0.880302
AAIVHNVDSDDLISMGSNDIEVLK	Tryptic+	-0.330983	-0.158352
AAIVYHTK	Tryptic+	0.0114636	0.468263
AAKEAMEDGEIDGNK	Tryptic+	1.11397	1.01021
AALAHPFFQDVTK	Tryptic+	-4.1019	1.06479
AALAHPFFQDVTKPVPH	Non-Tryptic+	-2.9693	2.489
AALAHSEEVTASQVAATK	Tryptic+	0.332926	1.59988
AALCAVHVIR	Tryptic+	-2.99538	0.320944
AALCHFCIDMLNAK	Tryptic+	-4.26664	0.74207
AALDCSTSHLDEFYSDPHAVAGALK	Tryptic+	-0.941719	1.40305
AALDEAQGVGLDSTGYYDQEIYGGSDSR	Tryptic+	-1.90668	-1.7385
AALEACHK	Tryptic+	0.0800687	2.7843
AALEALGSCLNNK	Tryptic+	1.65946	2.6676
AALEALLPYTER	Tryptic+	-1.70105	-0.460188
AALEAQNALHNMK	Tryptic+	-0.946483	-0.139782
AALEDTLAETEAR	Tryptic+	-1.29248	-1.22925
AALEEANGEIEK	Tryptic+	0.529652	0.477643
AALEELVK	Tryptic+	0.59353	0.788223
AALEEVYPDLTPEETR	Tryptic+	-1.36502	-0.939705
AALEEVYPDLTPEETRR	Tryptic+	-1.46528	-1.00959
AALEGTATYR	Tryptic+	-3.88096	-0.802288
AALEQLLK	Tryptic+	-0.63825	0.35017
AALESQVR	Tryptic+	-2.70261	-1.5873
AALEYLEDIDLK	Tryptic+	0.392271	0.854163
AALFLQTLK	Tryptic+	-4.16063	0.746108
AALGHLAGEAAAAPGPGTPCASR	Non-Tryptic+	-2.45231	-2.46746
AALHDPGFPSYCQSLK	Tryptic+	-3.89646	-1.24522
AALHDQLNR	Tryptic+	-1.45085	0.121269
AALLDQIR	Tryptic+	-2.88772	0.362638
AALLEAGMPECTEDK	Tryptic+	-2.30074	-2.398
AALLELWELR	Tryptic+	-4.47744	-1.24408
AALLNAILH	Non-Tryptic+	-3.09297	-0.693008
AALLNQHYQVNFK	Tryptic+	-0.85979	2.81926
AALLSGPPGVGK	Tryptic+	0.420288	1.07352
AALMESQGQQQEER	Tryptic+	-0.517494	0.142868
AALMFANAEEEFFYEK	Tryptic+	-2.85938	-0.514773
AALPALCDLLASAADPQIR	Non-Tryptic+	-3.37501	-4.68107
AALPLTTSDTK	Tryptic+	-0.392918	-0.0217559
AALQEEEQASK	Tryptic+	-1.49948	-1.28676
AALQEELQLCK	Tryptic+	0.909315	1.24388
AALQELLSK	Tryptic+	2.88141	3.85464
AALQELLSKGLIK	Tryptic+	-0.362037	-0.595682
AALQYHINK	Non-Tryptic+	-2.59487	1.19122
AALRPTDVVLEVGPGTGNMTVK	Tryptic+	0.479328	0.903532
AALSALESFLK	Tryptic+	-4.95762	0.432329
AALSASEGEEVPQDK	Tryptic+	1.07173	1.52014
AALSDLEITLEGGK	Non-Tryptic+	-0.791751	-0.369596
AALSEEELEK	Tryptic+	-0.8751	-0.788836
AALSEEELER	Tryptic+	-3.9013	-3.91968
AALSEMVEYITH	Non-Tryptic+	-5.08234	-1.3215
AALSSFQK	Tryptic+	-3.48153	-0.0485216
AALTAEHFAALQSLLK	Non-Tryptic+	-0.0214917	-0.0201814
AALTGLLHR	Tryptic+	-3.81537	1.63109
AALVDLEPGTMDSVR	Tryptic+	0.239055	1.4955
AALVDYLDGK	Tryptic+	-5.03637	-0.0399283
AAMADTFLEHMCR	Non-Tryptic+	-1.71941	2.11565
AAMDNSEIAGEK	Tryptic+	1.60892	2.23027
AAMEALVVEVTK	Tryptic+	0.414468	0.7414
AAMEPIVISAK	Tryptic+	1.06882	1.62375
AAMFTAGSNFNHVVQNEK	Tryptic+	-3.95169	2.35344
AAMITHQR	Tryptic+	-4.49907	0.210471
AANAAENDFSVSQAEMSSR	Tryptic+	-2.53871	-1.496
AANATTNPSQLLPLELVDK	Non-Tryptic+	0.325097	0.2894
AANDAGYFNDEMAPIEVK	Tryptic+	1.73592	2.44076
AANFENHSGK	Tryptic+	-1.77857	2.68233
AANGVVLATEK	Tryptic+	0.131018	0.411613
AANGVVLATEKK	Tryptic+	-0.298148	-0.330765
AANILGHENK	Non-Tryptic+	0.0677024	-1.54169
AANMHAQIK	Tryptic+	-1.69145	-0.603882
AANMIPAHDSPLAALAFDASGTK	Tryptic+	-0.554885	0.0298005
AANMLQQSGSK	Tryptic+	0.41392	1.1111
AANMPDSELFELISENR	Tryptic+	-3.25651	-3.36171
AANNGALPPDLSYIVR	Tryptic+	-1.42953	-0.141471
AANNIASLLTK	Tryptic+	-0.47907	1.73927
AANPVDFLSK	Tryptic+	-1.23239	0.163441
AANQVEETLHTHLPQTPETNFR	Tryptic+	-1.44375	-1.27788
AANSLEAFIFETQDK	Tryptic+	-0.245492	1.48204
AANSSGQGFQNK	Non-Tryptic+	-2.64227	-2.39033
AANVLLSEHGEVK	Tryptic+	1.19671	1.99635
AANVLLSEQGDVK	Tryptic+	0.241732	0.833269
AANVQEPEK	Tryptic+	0.669203	1.22048
AANVQEPEKK	Tryptic+	-0.0184258	0.0667897
AANVTLLTSLVEGEAVHLAR	Tryptic+	-2.49206	-1.45499
AANYDFYQLLEEK	Tryptic+	-4.81727	0.0136556
AAPASSAGASDAR	Tryptic+	-2.36141	-2.26084
AAPCIYWLPLTDSQIVQK	Tryptic+	-1.26629	-1.01509
AAPDILIATPGR	Tryptic+	-2.30364	-2.24411
AAPDITGHK	Tryptic+	1.69744	1.59143
AAPEASSPPASPLQHLLPGK	Tryptic+	1.14968	1.02712
AAPEEPQQRPPEAVAAAPAGTTSSR	Tryptic+	-2.84569	-2.57677
AAPFSLEYR	Tryptic+	-1.76175	-1.83714
AAPGAEFAPNK	Tryptic+	0.326591	0.304715
AAPGAEFAPNKR	Tryptic+	0.0837966	-0.0661407
AAPGYHMAK	Tryptic+	0.822022	0.787201
AAPKPPFQSHFCVVSK	Tryptic+	0.733892	0.738962
AAPLVTSGK	Tryptic+	-0.590953	-0.649354
AAPLWDSK	Tryptic+	-0.795003	-0.644807
AAPPPPGYHQNGVIR	Tryptic+	-1.19647	-1.37651
AAPSGGVNCEEFAEFQELLK	Non-Tryptic+	-1.77886	-1.69422
AAPTAASDQPDSAATTEK	Tryptic+	-0.87034	-0.970145
AAQAPSSFQLLYDLK	Tryptic+	-4.93442	1.48027
AAQASDLEK	Tryptic+	0.794156	2.10171
AAQASDLEKIHLDEK	Tryptic+	1.20105	1.21948
AAQCGHPVLCVQPH	Non-Tryptic+	-1.66206	-0.517882
AAQDFFSTCR	Tryptic+	-4.9431	-0.457033
AAQDIKDEEPGDLGR	Tryptic+	0.918028	0.891785
AAQDLCEEALR	Tryptic+	-0.698123	-0.262846
AAQEDLETMQAFAQVFNK	Non-Tryptic+	-0.447052	-0.458383
AAQEEYVK	Tryptic+	2.00556	2.20006
AAQEEYVKR	Tryptic+	0.0437574	-0.452229
AAQELQEGQR	Tryptic+	-2.27929	-1.98126
AAQEQVLNASR	Tryptic+	-2.90127	-3.0216
AAQHGMDDDGTGQK	Non-Tryptic+	-0.687301	-0.624595
AAQHGVCSVLK	Tryptic+	1.31753	1.97839
AAQHHTEEQSK	Tryptic+	1.10587	1.21326
AAQHSVTGSAVSK	Non-Tryptic+	3.71397	-0.0285849
AAQIPESDQIK	Non-Tryptic+	-0.554507	-0.610972
AAQLAESK	Tryptic+	-1.0707	-0.169734
AAQLATEIADIK	Tryptic+	1.72417	2.57652
AAQLQHSEK	Tryptic+	0.0601513	0.69142
AAQMPPLAHIFR	Non-Tryptic+	-4.14141	-4.41066
AAQQHPQAAASYR	Non-Tryptic+	-1.41575	-1.06082
AAQTSPSPK	Non-Tryptic+	0.104842	0.396467
AAQVAQDEEIAR	Tryptic+	-3.10954	-2.33765
AARPEDYEAALNAALADVPELAR	Non-Tryptic+	-0.0278799	-3.06332
AASAAAASAAAASAASGSPGPGEGSAGGEK	Non-Tryptic+	1.04573	1.06203
AASADSTTEGTPADGFTVLSTK	Tryptic+	0.439291	0.637919
AASAGQEPLHNEELAGAGR	Tryptic+	-2.78909	-0.844136
AASAGVPYHGEVPVSLAR	Tryptic+	-2.71267	0.222394
AASAPYFEVLEK	Tryptic+	-2.06917	1.18729
AASAYAVGDVK	Tryptic+	-4.17073	0.996868
AASCVLLHTGQK	Non-Tryptic+	-0.179793	-0.236194
AASDELSK	Tryptic+	-1.35615	0.0205489
AASDIAMTELPPTHPIR	Tryptic+	3.16249	3.86511
AASDIWKPVLSIDTEPR	Tryptic+	-1.17089	1.68351
AASDYAGK	Tryptic+	-5.64295	0.377737
AASFAQFK	Non-Tryptic+	-3.88425	0.00348862
AASGAEPQVLVQYLVLR	Non-Tryptic+	-2.56575	-2.23539
AASGEAKPK	Tryptic+	-1.09153	-0.82153
AASGFNAMEDAQTLR	Tryptic+	-1.12529	0.753515
AASGLLSIGLCK	Tryptic+	-0.657243	0.362411
AASGYPVK	Tryptic+	-2.81824	0.332397
AASHLLSIHK	Tryptic+	-1.93797	1.25008
AASIFGGAK	Tryptic+	-2.75071	2.62846
AASIFGGAKPVDTAAR	Tryptic+	-0.188221	1.90045
AASITSEVFNK	Tryptic+	-1.9203	1.46692
AASLEAVSYAIDTLK	Tryptic+	-2.13608	-0.291731
AASLEYDYETIR	Tryptic+	-1.5682	0.0695529
AASLTEDR	Tryptic+	-3.37155	-0.20046
AASLVHADDEK	Tryptic+	-0.197013	0.231056
AASNMALGK	Tryptic+	-2.85099	1.98849
AASPSELHLK	Non-Tryptic+	-0.0780393	1.78264
AASQPTSLAPEK	Tryptic+	0.964362	1.42782
AASSAAQGAFQGN	Tryptic+	-1.4661	-0.13036
AASSVPNLK	Tryptic+	-1.62989	-0.232091
AASSVPNLKK	Tryptic+	-1.20368	-1.05506
AASSYYQQQQQQQK	Non-Tryptic+	-1.41507	-1.23424
AASTASHRPIK	Non-Tryptic+	-0.0696376	-0.191525
AASVHTVGEDTEETPHR	Tryptic+	-0.0748801	0.09171
AASYTEEDENHTAK	Tryptic+	0.650105	0.706073
AATAAADFTAK	Tryptic+	2.19442	2.40169
AATASAGAGGIDGKPR	Non-Tryptic+	0.539576	0.530909
AATATANQIPIISAEHLTSHK	Non-Tryptic+	-0.33789	-0.23791
AATDDDLHR	Tryptic+	0.992931	1.01109
AATDITGFGILGHAQNLAK	Non-Tryptic+	-0.255444	0.0074567
AATDITGFGILGHSQNLAK	Non-Tryptic+	-1.10214	-0.964475
AATECMCNLAMSK	Tryptic+	-0.252132	-0.0769179
AATENIPVVR	Tryptic+	-1.67116	-1.32625
AATETNLPLLFLPVHR	Tryptic+	-2.72135	-3.05316
AATFFGCIGIDK	Tryptic+	-1.01847	0.837551
AATFFGEVVK	Non-Tryptic+	0.0104673	0.0981438
AATGEEVSAEDLGGADLHCR	Tryptic+	0.994855	0.946068
AATGPSIK	Non-Tryptic+	0.212264	0.0444116
AATHGLDEEAESLK	Non-Tryptic+	0.258366	-2.29209
AATHGLMLGALQGDGPLPAELEELR	Tryptic+	-0.0225757	-0.00667879
AATIVATSEGSLWGLDR	Tryptic+	-1.51573	-1.31101
AATLAQELEK	Tryptic+	1.24225	1.22693
AATLATHELR	Non-Tryptic+	0.617998	-3.45239
AATLILEPAGR	Non-Tryptic+	-0.811914	-0.699068
AATMEIPIHGNGEAR	Tryptic+	0.558796	0.805334
AATMTAAGHHAEVVVDPEDER	Tryptic+	-0.0763017	-0.109904
AATQCEFSK	Tryptic+	-1.16311	-0.93908
AATSDLEHYDK	Tryptic+	2.06995	2.03145
AATSGVPSIYAPSTYAH	Non-Tryptic+	-0.970586	-0.830826
AATTGHVIDIYACALDQTGLLEMK	Tryptic+	0.398243	0.604058
AATTLDEK	Tryptic+	-0.546396	-0.408841
AATTVEHLAIQCH	Non-Tryptic+	0.0158751	0.011242
AATTVLQELK	Tryptic+	-1.35636	-1.43827
AATVTGKLVHANFGTK	Tryptic+	0.566706	0.524969
AAVAATAAAK	Non-Tryptic+	0.779488	0.950724
AAVAGEDGR	Tryptic+	0.751472	2.30223
AAVATFLQSVQVPEFTPK	Tryptic+	1.64411	2.36552
AAVAVVPLVSEDK	Tryptic+	-0.241489	-0.0276389
AAVAWEAGK	Tryptic+	-3.51264	-0.465786
AAVAWEAGKPLSIEEIEVAPPK	Tryptic+	0.406169	0.342696
AAVCGFEAFINGK	Tryptic+	-1.43644	-0.519804
AAVDAGFVPNDMQVGQTGK	Tryptic+	2.80009	2.87053
AAVDGLSK	Tryptic+	0.926372	1.85094
AAVDTIVAIMAEGK	Non-Tryptic+	-3.04397	-4.81833
AAVEALQSQALHATSQQPLR	Tryptic+	-2.71268	-2.58769
AAVEDNHLLIK	Tryptic+	0.167578	0.207625
AAVEEDAYSR	Tryptic+	-4.19031	-3.79132
AAVEEGIVLGGGCALLR	Tryptic+	3.36378	3.42362
AAVELEEPEDAR	Tryptic+	-0.728773	-0.748301
AAVENHVR	Tryptic+	-1.81704	-1.38958
AAVETSFLDYGENLVQK	Tryptic+	-0.590387	-0.599203
AAVFLALEEQEK	Tryptic+	0.598393	1.35878
AAVGQESPGGLEAGNAK	Tryptic+	0.282477	0.291341
AAVHGLSMQQEIGFQK	Tryptic+	-0.207032	-0.346907
AAVHLEGK	Tryptic+	0.495221	3.56044
AAVHTYGIASVPNQPLK	Tryptic+	1.38727	1.59341
AAVIEHLER	Non-Tryptic+	0.334574	-4.21041
AAVIGDVIR	Tryptic+	-1.43411	1.10921
AAVLFQQVK	Tryptic+	-2.5542	-1.67611
AAVLGENGR	Tryptic+	-2.57889	0.791479
AAVLYVMDLSEQCGHGLR	Tryptic+	-1.05127	-0.804608
AAVMHDILDMMPEGIK	Tryptic+	0.959512	2.17907
AAVMVYDDANK	Tryptic+	0.256403	0.873068
AAVPDAVGK	Tryptic+	1.60309	1.95829
AAVPGAQEALK	Non-Tryptic+	0.381283	0.348345
AAVPSGASTGIYEALELR	Tryptic+	4.71552	4.7829
AAVPSGASTGIYEALELRDNDK	Tryptic+	-1.29764	-1.22669
AAVPSIKFCLDNGAK	Tryptic+	1.28808	1.09223
AAVQAAILSGDK	Non-Tryptic+	0.192548	-2.08378
AAVQELSSSILAGEDPEER	Tryptic+	-0.44958	-0.510682
AAVQFLNNAWGIQK	Tryptic+	0.664993	1.8289
AAVQVLDDIEK	Tryptic+	-0.896935	-0.676031
AAVSALLEQHGLQGDVAFGH	Non-Tryptic+	-1.75868	-1.49895
AAVSALLEQHGLQGDVAFGHSK	Tryptic+	-0.978849	-0.758834
AAVSNFGYDLYR	Non-Tryptic+	-2.60931	-2.92457
AAVVAAAAAASMDK	Non-Tryptic+	0.215174	0.214746
AAVVHHFESFPAGSTL	Non-Tryptic+	-0.686261	0.583707
AAWEAYLSR	Tryptic+	-5.12108	-0.738424
AAWEVDSGR	Tryptic+	-3.93959	0.66879
AAWYGHCPGLK	Non-Tryptic+	-4.50263	2.29153
AAYAGGLVLDPK	Tryptic+	-1.9747	1.85148
AAYAHELPK	Non-Tryptic+	-1.37366	1.74642
AAYDIEVNTR	Tryptic+	-2.05625	-1.30752
AAYEAELGDAR	Tryptic+	-0.0522297	1.13687
AAYFGVYDTAK	Tryptic+	-5.75741	0.182738
AAYLQETGK	Tryptic+	-3.08963	2.53816
AAYLQETGKPLDETLK	Tryptic+	2.68976	4.08602
AAYQVAALPK	Tryptic+	-2.16183	0.505387
AAYSNFWCGMTSQGYYK	Tryptic+	-3.07217	-0.256745
AAYWEEEPAEVR	Tryptic+	-4.5257	-1.03311
AAYWEEEPAEVRR	Tryptic+	-2.97888	-0.731826
ACAAQTKATFLK	Tryptic+	-0.535455	-0.897296
ACADAGLLDESFLR	Tryptic+	-1.5121	-1.65431
ACADATLSQITNNIDPVGR	Tryptic+	-0.527824	-0.605498
ACAELHQNVNVK	Tryptic+	1.45388	1.42279
ACAHNPTGIDPTPEQWK	Non-Tryptic+	-1.00291	-0.872951
ACAHNPTGVDPRPEQWK	Non-Tryptic+	0.947192	0.91799
ACAISILGK	Non-Tryptic+	-1.60148	-1.46467
ACALSIEESCRPGDK	Tryptic+	1.07371	0.989972
ACANPAAGSVILLENLR	Tryptic+	-1.08946	-1.29363
ACCHSTGAGK	Tryptic+	1.87064	1.81085
ACDEGHCTAK	Tryptic+	1.59275	1.71942
ACDELELHQR	Tryptic+	-1.57393	-1.31647
ACDELVEEMEHYGK	Tryptic+	-0.171744	-0.204493
ACDGIFHLTR	Non-Tryptic+	1.27854	-4.60635
ACDGNVDHAATHITNR	Tryptic+	0.163284	0.268566
ACDILAIDK	Tryptic+	0.749891	0.717986
ACDLGHIWACANASR	Tryptic+	0.0339788	0.116404
ACDLPAWVHFPDTER	Tryptic+	0.441949	0.367318
ACDSVTSNVLPLLLEQFHK	Tryptic+	-1.11218	-1.11032
ACDTLELKPQDR	Non-Tryptic+	0.139379	0.0506225
ACEFAGFQCQIQFGPHNEQK	Tryptic+	-1.31203	-1.34613
ACEHHAPLPSHLISEIK	Tryptic+	-0.565958	-0.516427
ACELWEQILQDHPTDMLALK	Tryptic+	-1.83653	-1.58313
ACEPGVDYVYK	Tryptic+	0.281155	0.276402
ACESASHDNQSVR	Tryptic+	-3.92057	-4.25627
ACFCDDHTR	Tryptic+	0.0292969	0.0107781
ACFCLLEGDK	Tryptic+	0.658009	0.697609
ACFDCGAK	Tryptic+	0.628581	0.653654
ACFEPANQMVK	Non-Tryptic+	0.168044	-1.24662
ACFEPSLDYMVTK	Non-Tryptic+	0.597044	-2.15781
ACFHCETCK	Tryptic+	1.75713	1.73216
ACFIHVK	Tryptic+	1.52402	1.50767
ACFQHVKPC	Non-Tryptic+	1.76315	1.7708
ACFSANGEEVLATSTHSK	Tryptic+	-0.461225	-0.549586
ACGDSTLTQITAGLDPVGR	Tryptic+	0.352304	0.174819
ACGEAHLK	Tryptic+	1.51857	1.53508
ACGLVASNLNLKPGECLR	Non-Tryptic+	-0.888134	-0.758636
ACGNFGIPCELR	Tryptic+	-1.42132	-1.44996
ACGVSRPVIAC	Non-Tryptic+	-1.76711	-1.76134
ACHDSFLK	Non-Tryptic+	3.06267	2.9848
ACIDSNEDGDLSK	Tryptic+	1.32946	1.36268
ACIGGTNVGEDIR	Non-Tryptic+	-2.43254	-2.47758
ACILCVHPR	Tryptic+	0.179985	0.178695
ACIPVGLLGK	Tryptic+	0.953966	1.00509
ACLAEELPHIHAFEQK	Non-Tryptic+	0.759956	0.81018
ACLDTAVENMPSLK	Tryptic+	-1.01279	-0.910028
ACLENLGLK	Tryptic+	0.39252	0.379047
ACLIFFDEIDAIGGAR	Tryptic+	-2.31335	-2.49543
ACLISLGYDIGNDPQGEAEFAR	Tryptic+	-1.83608	-1.74661
ACLISLGYDVENDR	Tryptic+	0.753672	0.696788
ACLISLGYDVENDRQGEAEFNR	Tryptic+	-1.47524	-1.37935
ACLLCSLVK	Tryptic+	0.366168	0.342233
ACLLHLANEK	Non-Tryptic+	1.52653	1.51264
ACLPNLDHVGHPTER	Non-Tryptic+	0.0634573	0.150572
ACLVTTVTSSGPSQSTIK	Tryptic+	-2.8987	-3.19319
ACMEEMHQVAIAAK	Tryptic+	0.331377	0.0303449
ACNAVGQMATDFAPGFQK	Non-Tryptic+	0.815447	-4.74076
ACNDATLVQITSNMDSVGR	Tryptic+	-1.50712	-1.37401
ACNLYPFVK	Non-Tryptic+	0.206179	-4.81851
ACNQLGQFLQHR	Tryptic+	-1.14443	-1.34131
ACPLEKALDVMVSTFHK	Non-Tryptic+	-1.18824	-1.26964
ACPLQPDHTNDEK	Tryptic+	0.164773	-0.058303
ACPLQPDHTNDEKE	Tryptic+	-1.43633	-1.50242
ACQIIASILVGK	Tryptic+	0.238293	0.151144
ACQLSVVVDDKK	Tryptic+	1.03183	1.07843
ACQLTYPLHTYPK	Tryptic+	-0.657996	-0.481651
ACQSIYPLHDVF	Non-Tryptic+	-0.194655	-0.364883
ACQSIYPLHDVFVR	Tryptic+	3.08611	3.0756
ACSAIHAVNLR	Tryptic+	-0.672012	-0.523027
ACSPAASEITGLSTAVLAAHGR	Tryptic+	-1.84267	-1.97764
ACSPCSSQSSSSGICTDFWDLLVK	Tryptic+	-2.38271	-2.50457
ACSTPPGPQTVLIFDELSDSLCR	Tryptic+	-4.0716	-3.77654
ACTLKPECVQQLLVCSQEAK	Non-Tryptic+	1.75939	-4.62403
ACTSIHGDR	Non-Tryptic+	0.407423	-1.54808
ACTTEEDQEK	Tryptic+	-0.221564	-0.190756
ACVCQTLGISPEEK	Tryptic+	-0.290014	-0.413694
ACVDHVNLVVQEEHER	Non-Tryptic+	-0.242658	-1.34395
ACVGNAYHK	Tryptic+	1.67739	1.5792
ACVHVYK	Tryptic+	2.3492	2.27714
ACVLELEER	Tryptic+	-0.834338	-1.26617
ACVQGECGVCHYCR	Tryptic+	-0.952007	-0.92824
ACVVDCGTGYTK	Non-Tryptic+	2.21951	1.1932
ACVVHGSDLK	Tryptic+	3.00376	2.96048
ACWELYCLEHGIQPDGQMPSDK	Non-Tryptic+	0.319367	0.266225
ACYALENFVENLGPK	Tryptic+	1.08073	1.11396
ACYLSINPQK	Tryptic+	0.869805	0.852815
ADAAHEFTVYR	Non-Tryptic+	0.522684	0.516419
ADAASSLTVDVTPPTAK	Tryptic+	0.431029	0.253856
ADAECYTAMK	Tryptic+	-0.633273	-0.400133
ADAEEEAATR	Tryptic+	-0.770764	-0.913045
ADAEGESDLENSR	Tryptic+	-3.001	-2.92136
ADAEGESDLENSRK	Tryptic+	-0.447732	-0.601137
ADAEGYLAHPVNAYK	Non-Tryptic+	-0.371724	-3.98563
ADAEYYAAHK	Tryptic+	1.97007	1.95002
ADAFGDELFSVFEGDSTTAAGTKK	Non-Tryptic+	-1.23003	-1.17822
ADAGFVYSEAVASHYMR	Tryptic+	1.03584	1.07264
ADAGHAGVSAN	Non-Tryptic+	-1.07473	-1.18106
ADAGHAGVSANMMK	Tryptic+	0.394647	0.419113
ADAGKDGNNPAK	Tryptic+	3.32389	3.13916
ADAHEEDELR	Tryptic+	-1.17542	-1.20619
ADAHLGSSSVALPK	Tryptic+	3.18634	3.11487
ADAIFQEGIQQK	Tryptic+	-1.17349	-0.763969
ADALQAGASQFETSAAK	Tryptic+	1.54974	1.59702
ADALQLSVEEFVER	Tryptic+	-1.47042	-1.3785
ADALYPVVSAASICAK	Tryptic+	1.17078	1.23671
ADAPVALVVHMAPASVLVDSR	Tryptic+	-2.29755	-2.11373
ADATNVNNWHWTER	Tryptic+	-0.66479	-0.557017
ADAYTVELENAESR	Tryptic+	-0.441278	-0.482641
ADCHEALLAAWK	Tryptic+	0.855013	0.85986
ADCILYYGFGDIFR	Tryptic+	-2.74894	-2.8271
ADCISEPVNR	Non-Tryptic+	-0.803093	-0.810521
ADCISEPVNREPPSR	Non-Tryptic+	-2.40085	-2.0252
ADCPPGNPAPTSNHGPDATEAEEDFVDPWTVQTSSAK	Tryptic+	-0.358583	-0.438646
ADCPVIAIDSFR	Non-Tryptic+	-0.406538	-2.59819
ADCSNIDK	Tryptic+	-0.462402	-0.507028
ADCTITMADSDFLALMTGK	Tryptic+	-0.711402	-0.768524
ADDADEFGYSR	Tryptic+	-0.00195771	0.0336971
ADDGFHLLLMTPK	Tryptic+	1.7968	1.81454
ADDGRPFPQVIK	Tryptic+	2.05662	2.01819
ADDIDIEAMLEAPYKK	Non-Tryptic+	-0.600509	-0.458455
ADDLDFETGDAGASATFPMQCSALRK	Non-Tryptic+	-0.879049	-0.847872
ADDLLPLGDQTQDGDFGSR	Tryptic+	0.567205	0.679232
ADDPLGCAVAHR	Tryptic+	0.847347	0.779181
ADDPLGCAVAHRK	Tryptic+	-0.393003	-0.572998
ADDPLRLDQELQQPQTQEK	Tryptic+	1.49695	1.39496
ADDPSSYMEVVQAANTSGNWEELVK	Tryptic+	0.119049	0.0751629
ADDPTMGEGPDK	Tryptic+	-0.755798	-0.546746
ADDPYAHLSK	Tryptic+	3.66064	3.6414
ADDQDPIDALSGDLDSCPSTTETSQNTAK	Non-Tryptic+	-2.18956	-4.72801
ADDTSAATIEK	Tryptic+	0.252604	0.221557
ADDYIEITGAGGK	Tryptic+	-0.399151	-0.36422
ADDYIEITGAGGKK	Tryptic+	-0.4716	-0.737492
ADEASELACPTPK	Tryptic+	0.815812	0.840115
ADEAYLIGR	Tryptic+	-1.40642	-1.34651
ADEDGDTPLHIAVVQGNLPAVHR	Tryptic+	-0.938207	-0.829537
ADEDGEGIHPSAPHR	Non-Tryptic+	-1.83686	-1.04591
ADEDPALFQSVK	Tryptic+	0.456841	0.367033
ADEDPIMGFHQMF	Non-Tryptic+	-0.153915	0.0111058
ADEDPIMGFHQMFLLK	Tryptic+	1.9272	2.10811
ADEGLASLSEDGR	Tryptic+	-3.55838	-3.47063
ADEHEGAIK	Tryptic+	0.413471	0.357429
ADEHVIDQGDDG	Non-Tryptic+	-3.92071	-3.83701
ADEHVIDQGDDGDNFYVIER	Tryptic+	0.779188	0.721283
ADENDEVK	Tryptic+	-1.26744	-0.784419
ADEQTTCEVLDYFLR	Tryptic+	-1.05588	-0.804636
ADESHFLIENSTK	Tryptic+	0.730876	0.723029
ADEVAPAK	Tryptic+	1.8598	1.82588
ADEVFHCPVCFK	Tryptic+	0.272875	0.146939
ADEVLAEAK	Non-Tryptic+	0.0877173	-1.86271
ADFADECPKPELLAIR	Non-Tryptic+	-0.433205	-0.588261
ADFAQACQDAGVR	Tryptic+	-0.849302	-0.821366
ADFCIIHYAGK	Tryptic+	1.90795	2.28006
ADFDNTVAIHPTSSEELVTLR	Tryptic+	0.614154	0.543752
ADFFEDENGQR	Tryptic+	-0.484261	-0.474968
ADFLQEYVTNK	Non-Tryptic+	1.14436	-1.39628
ADFLVTEVENGGSLGSK	Non-Tryptic+	0.1364	-2.08963
ADFQKVLQLYPNNK	Tryptic+	0.95859	0.904231
ADFQYQESNLR	Tryptic+	-2.22308	-2.42352
ADFSGMSQTDLSLSK	Tryptic+	0.861899	0.829138
ADFSQADVHR	Tryptic+	0.293174	0.332916
ADFSVPLIIDIK	Non-Tryptic+	1.15442	-3.89776
ADGAPSAAPPDGLLASPDLGLLK	Tryptic+	-1.14615	-1.16613
ADGATSDDLDLHDDR	Tryptic+	-0.0950311	-0.0602171
ADGEEDEVK	Tryptic+	-0.885811	-0.761463
ADGELNVDSLITR	Non-Tryptic+	-3.35993	-2.95573
ADGFGDNPFYHCLVAEILPAPGK	Tryptic+	-1.18047	-2.70979
ADGGDIHIHK	Tryptic+	-0.156769	-0.107341
ADGGTQVIDTK	Tryptic+	0.311815	0.179309
ADGHAATLVMK	Tryptic+	-0.986651	-0.813399
ADGILVPGGFGIR	Tryptic+	-0.92675	-2.33075
ADGIVSHLK	Non-Tryptic+	-0.0793724	-0.781156
ADGKISEQSDAK	Tryptic+	-0.314847	-0.680944
ADGLLGMFLK	Tryptic+	0.982223	1.03153
ADGNQLTLEER	Tryptic+	-2.33013	-2.17121
ADGPPGPHDGGDRPSAEAR	Tryptic+	-0.302657	-0.331227
ADGQVAELLLR	Non-Tryptic+	-3.65034	-3.40931
ADGTATAPPPR	Tryptic+	-1.66818	-1.69123
ADGVHTVEPTEAGDYK	Tryptic+	2.18904	2.21555
ADGVVEGIDVNGPK	Tryptic+	0.866331	0.954058
ADGYNQPDSK	Tryptic+	1.38706	1.36002
ADGYPIWSR	Tryptic+	-1.3924	-1.50196
ADGYVLEGK	Tryptic+	2.34662	2.31691
ADGYVLEGKELEFYLR	Tryptic+	-0.707114	-0.887527
ADHDFVVQEDFMK	Tryptic+	2.1172	2.09333
ADHEELCEFRPYSCPCPGASCK	Tryptic+	-0.432746	-0.527102
ADHGAEGAFVFGGPFLMDESSR	Tryptic+	-1.36449	-1.39427
ADHGDELPFVFR	Tryptic+	-0.0484103	-0.184533
ADHHATNGVVHLIDK	Tryptic+	0.169813	0.238213
ADHPPAEVTSHAASGAK	Tryptic+	-0.073949	-0.00972672
ADHQPLTEASY	Non-Tryptic+	0.49901	0.335888
ADHQPLTEASYVNLPTIALCNTDSPLR	Tryptic+	2.0386	2.12703
ADHSFSDGVPSDSVEAAK	Non-Tryptic+	-0.199054	-0.109304
ADHTLSSLEPAYSAK	Tryptic+	0.644317	0.588235
ADHVQSLAQLENLCK	Non-Tryptic+	-0.105187	-0.0600862
ADHVQSLLLK	Non-Tryptic+	0.631164	-1.26416
ADHWMLYECESPWAGGSR	Tryptic+	-1.17143	-1.23986
ADIAQTVQEDLR	Non-Tryptic+	-1.67028	-4.77729
ADIDVSGPK	Tryptic+	1.69394	1.67633
ADIEISGPK	Tryptic+	0.0717127	0.0977481
ADIEMPFDPSK	Tryptic+	1.61216	1.60344
ADIEVACYGYEGIDAVK	Tryptic+	-0.662495	-0.855521
ADIFMFDEPSSYLDVK	Tryptic+	1.10486	1.08149
ADIFVDPVLHTACALDIK	Tryptic+	0.943523	0.920047
ADIGTPSNFQHIGH	Non-Tryptic+	1.68584	1.82493
ADIGVAMGIAGSDVSK	Tryptic+	0.418088	0.392175
ADIIYPGHGPVIHNAEAK	Tryptic+	2.59352	2.54362
ADIKGPEDK	Tryptic+	-2.50689	-2.55289
ADILQVGLR	Tryptic+	-1.78505	-1.8999
ADKPDMGEIASFDK	Non-Tryptic+	3.39034	3.38752
ADKPDMGEIASFDKAK	Non-Tryptic+	-1.27639	-1.41644
ADKPHQDCHFTIR	Tryptic+	-0.218758	-0.217669
ADLAEEYSK	Tryptic+	1.09937	1.10208
ADLATAPPHVTVVR	Tryptic+	1.59357	1.53959
ADLATDQK	Tryptic+	-0.139685	-0.133938
ADLEGSLDSK	Tryptic+	0.501082	0.280174
ADLEMQIENLK	Tryptic+	2.5091	2.52672
ADLESESFRPNLSDPSELLLPDQIEK	Tryptic+	-0.496989	-0.545789
ADLGAEAGLQQLLGALR	Non-Tryptic+	0.222398	-4.38653
ADLGVSGPK	Tryptic+	0.683395	0.676321
ADLHGAIISVTK	Tryptic+	0.901581	0.927921
ADLHTLSEDSYK	Non-Tryptic+	-1.26902	-1.35055
ADLIAYLK	Tryptic+	-1.57277	-1.49055
ADLINNLGTIAK	Tryptic+	4.18494	4.19455
ADLINNLGTIAKSGTK	Tryptic+	1.82977	1.63039
ADLISEDVQR	Tryptic+	-1.77645	-1.76119
ADLLGSILSSMEKPPSLGDQETR	Non-Tryptic+	-2.53981	-2.4175
ADLLLSTQPGR	Tryptic+	0.147904	0.230226
ADLLLSTQPGREEGSPLELER	Tryptic+	-0.51915	-0.458391
ADLLSNGIDVYPQK	Non-Tryptic+	1.79755	-3.4612
ADLNQGIGEPQSPSR	Tryptic+	0.24313	0.256425
ADLPEGVAVSGPSPAEFCR	Tryptic+	-0.628741	-0.509363
ADLPEQAHSIIK	Tryptic+	-0.520371	-0.632482
ADLQNHLDTAQNALQDK	Tryptic+	0.64236	0.625703
ADLQNLAPGTHPPFITFNSEVK	Non-Tryptic+	0.850782	-1.0201
ADLSGITK	Non-Tryptic+	3.15043	3.07961
ADLTAEMISAPLGDFR	Tryptic+	0.711864	0.799696
ADLTALFLPR	Tryptic+	-1.18708	-0.461182
ADLTEYLSTHYK	Tryptic+	3.47308	3.4255
ADLTHLLSPQMGK	Tryptic+	-0.0610697	-0.124376
ADLTVLDENK	Tryptic+	-0.465596	-0.440716
ADLVISHAGAGSCLETLEK	Tryptic+	0.467984	0.46853
ADLVIVGAEGVVENGGIINK	Tryptic+	-0.926631	-1.15145
ADLVPYLLK	Tryptic+	-0.386122	-0.447058
ADLVWQPWEDLESSR	Tryptic+	-2.2563	-2.30585
ADMILLDDNFASIVTGVEEGR	Non-Tryptic+	0.4734	-2.20101
ADMISHPLGDFR	Non-Tryptic+	1.29266	-5.10157
ADMLCNSQSNDILQHQGSNCGGTSNK	Tryptic+	-0.620019	-0.644013
ADNAMNQCPVHFIQHGK	Tryptic+	0.0755221	0.00286056
ADNDAGNAAIDSLLNYETVK	Tryptic+	-0.160992	-0.112264
ADNFEYSDPVDGSISR	Tryptic+	-1.87896	-2.0051
ADNLVNLK	Tryptic+	0.227016	0.240066
ADNTIEGDNNEQNYIK	Tryptic+	-0.202895	-0.22501
ADNVGSALGPDWHEGLNLK	Tryptic+	-2.15227	-1.99854
ADNVVNIAR	Tryptic+	-1.49452	-1.29242
ADPAFGLESSGIAGTTSDEPER	Tryptic+	0.406305	0.392092
ADPDGPEAQAEACSGER	Tryptic+	-3.08573	-3.66896
ADPECMLGHLLR	Tryptic+	-0.207947	-0.142192
ADPFSFEGPEIVDCDGCTIDWK	Tryptic+	0.503637	0.497737
ADPFSFEGPEIVDCDGCTIDWKK	Tryptic+	-2.13053	-2.0988
ADPGADGEASRDDGATSSVSALK	Tryptic+	-0.904215	-0.865222
ADPGVLAALCEK	Tryptic+	0.433555	0.313996
ADPLHVALEVATK	Tryptic+	1.01148	0.889784
ADPQEAINCLMR	Tryptic+	0.751689	0.696887
ADPSHFELLK	Tryptic+	1.55538	1.52713
ADPSLNPEQLK	Tryptic+	0.64717	0.673815
ADPTGAFGK	Non-Tryptic+	0.195653	-3.75935
ADPTVESEEAFK	Tryptic+	1.09897	1.12327
ADQDSEAMK	Tryptic+	-0.113103	-0.110618
ADQEEQIHPR	Tryptic+	0.0211764	0.0166259
ADQELLMYSHDNIICGITSVAFSR	Tryptic+	0.199159	0.121837
ADQELMTYSHDNIICGITSVSFSK	Tryptic+	-0.895591	-0.944662
ADQFEYVMYGK	Tryptic+	2.44265	2.36967
ADQLDYENFR	Tryptic+	-0.802769	-0.737653
ADQLTEEQIAEFK	Non-Tryptic+	0.947814	0.983662
ADQPIDADVTVIGSGPGGYVAAIK	Non-Tryptic+	0.621358	0.54658
ADQQYECVAEIGEGAYGK	Tryptic+	-0.617334	-0.697964
ADQVCINLR	Tryptic+	-1.53518	-1.5175
ADQVDTQQLMR	Tryptic+	1.23725	1.24378
ADRDESSPYAAMLAAQDVAQR	Tryptic+	2.55171	2.63401
ADRETVAVKPTENNEEEFTSK	Tryptic+	0.282557	0.258971
ADSAIMNPASK	Non-Tryptic+	0.910621	-1.70292
ADSAVSQEQLR	Tryptic+	-2.48491	-2.56561
ADSEVAQAGK	Tryptic+	-0.825441	-0.753647
ADSFSEGDDLSQGHLAEPCFLR	Tryptic+	-1.44487	-1.32998
ADSHEGEVAEGK	Tryptic+	0.469559	0.383964
ADSILAYHQQNVPR	Tryptic+	0.630832	0.579517
ADSINKPFAQQCQDLVK	Tryptic+	-0.615976	-0.552392
ADSLLEDITDIPK	Tryptic+	1.39681	1.4958
ADSLSTAAGAAELSAEGAGK	Non-Tryptic+	1.04271	-3.12793
ADSLVEGTSSR	Tryptic+	-1.14648	-0.876916
ADSPSIDYAELLQHFEK	Tryptic+	0.571618	0.536636
ADSPVLMVYGLDQSK	Non-Tryptic+	-0.592175	-0.485807
ADSRDPASDQMQHWK	Non-Tryptic+	1.1892	1.20667
ADSVVVLLCR	Tryptic+	-2.11472	-1.76988
ADTEEEFLAFR	Tryptic+	-1.41114	-1.34366
ADTFLEHMCR	Non-Tryptic+	0.821895	0.444274
ADTGHAFLAKPPAR	Tryptic+	0.360892	0.372977
ADTHQFSVTER	Non-Tryptic+	2.0278	-1.85573
ADTIDTIEK	Tryptic+	-1.24612	-1.10213
ADTLDPALLRPGR	Tryptic+	0.0197923	-0.0605162
ADTLGELDLER	Tryptic+	-0.554899	-0.51058
ADTLTLEER	Tryptic+	-1.17631	-1.18622
ADTLTPEECQQFK	Tryptic+	2.09421	2.04161
ADTLTPEECQQFKK	Tryptic+	0.658747	-0.0150635
ADTNGIIK	Tryptic+	0.469204	0.0287315
ADTPSLGEGPEK	Tryptic+	-0.891638	-0.753352
ADTPVGNDQLLEILNK	Non-Tryptic+	0.938271	-6.07299
ADTQTYQPYNK	Tryptic+	2.44957	2.40561
ADTQTYQPYNKDWIK	Tryptic+	0.0139501	-0.100199
ADTSQEICSPR	Tryptic+	-3.04963	-3.06698
ADVDAIHEYLLLK	Tryptic+	0.452772	0.349301
ADVDMVDK	Tryptic+	0.727061	0.655918
ADVDVQPYAFTTK	Tryptic+	0.40172	0.521162
ADVDVSGPK	Tryptic+	1.205	1.21672
ADVEEEFLAFR	Tryptic+	-3.06046	-2.74742
ADVEEEFLALR	Tryptic+	0.0867307	0.109883
ADVEEEFLALRK	Tryptic+	-1.61462	-1.82006
ADVEEESLALR	Tryptic+	-2.42602	-2.45872
ADVEEESLALRK	Tryptic+	0.011818	-0.1854
ADVEGELLACR	Tryptic+	-0.764675	-0.855017
ADVFHAYLSLLK	Tryptic+	2.62473	2.66428
ADVILKYNADEAR	Tryptic+	0.349668	0.0609297
ADVILSDMAPNATGFR	Tryptic+	-1.23228	-1.37637
ADVINAAEK	Non-Tryptic+	-0.00240353	-1.06408
ADVIPVHYYLIPPPTK	Tryptic+	0.700973	0.6737
ADVIQATGDAICIFR	Tryptic+	1.04306	1.07406
ADVLDLHEAGGEDFAMDEDGDESIHK	Non-Tryptic+	-1.92478	-1.87381
ADVLTTGAGNPVGDK	Tryptic+	0.0236681	-0.0363097
ADVNEIPLNSDPEIHR	Tryptic+	-0.634781	-0.728796
ADVNLSHSER	Tryptic+	0.724966	0.752026
ADVQSIIGLQR	Tryptic+	-0.321445	-0.409487
ADVSCLWK	Tryptic+	-1.2647	-1.29253
ADVVDSETVVR	Tryptic+	-2.28839	-2.59747
ADVVESWIGEK	Tryptic+	0.990588	1.01151
ADVVVSGPK	Tryptic+	1.16543	1.16557
ADWLSHYWMPK	Tryptic+	2.06892	2.09644
ADWVSGHFPSPIR	Non-Tryptic+	0.0715994	-3.57752
ADWWTNTAHYNR	Tryptic+	-0.506117	-0.443227
ADYEIASK	Tryptic+	1.61738	1.53925
ADYHDLMEITEK	Non-Tryptic+	1.91543	1.91097
ADYSGQQSTYGK	Non-Tryptic+	0.192894	0.21842
AEAAASALADADADLEER	Tryptic+	-1.54278	-1.75073
AEAALEEESR	Tryptic+	-1.25468	-1.15884
AEAAPPLRPEHFAK	Tryptic+	1.116	1.04819
AEAAVVAVAEK	Tryptic+	1.69117	1.45359
AEACFVNCVER	Tryptic+	-1.74928	-1.95982
AEADRTLFVGNLETK	Non-Tryptic+	-0.127398	-0.2245
AEAEAAAVHGAR	Tryptic+	-0.764332	-0.763892
AEAEAASEVWCR	Tryptic+	-1.02015	-0.910991
AEAEAWYQTK	Tryptic+	3.10018	3.11298
AEAELLQQQK	Tryptic+	1.26066	1.15513
AEAEQMAK	Tryptic+	-0.887603	-0.990657
AEAERPEEQAEASGLK	Tryptic+	-1.59968	-1.84806
AEAESMYQIK	Tryptic+	3.39915	3.34772
AEAESMYQIKYEELQSLAGK	Tryptic+	-0.480512	-0.343805
AEAGAGSATEFQFR	Tryptic+	1.75727	1.74173
AEAGDAVVAK	Tryptic+	-0.894909	-1.06559
AEAGDNLGALVR	Tryptic+	-2.17219	-2.04635
AEAGEAGQATAEAECHR	Tryptic+	-3.47733	-3.36308
AEAGEQPGTAER	Tryptic+	-1.87351	-2.0121
AEAGGGWEGSASYK	Tryptic+	0.0785865	-0.00077764
AEAGPEGVAPAPEGEK	Tryptic+	0.297559	0.279891
AEAGPEGVAPAPEGEKK	Tryptic+	0.0934309	0.0864488
AEAGVPAEFSIWTR	Tryptic+	0.684794	0.670438
AEAIKALVK	Tryptic+	0.0394452	-0.181624
AEAISLQMVK	Tryptic+	-0.807922	-0.89483
AEALASAIASTK	Tryptic+	0.472408	0.497117
AEALEAAIENLNEAK	Tryptic+	-0.404652	-0.465172
AEALEDLVGFK	Tryptic+	1.05697	1.1347
AEALHNIWLGR	Tryptic+	0.606193	0.318601
AEALIQLLDVNDNDPVVK	Tryptic+	-0.175181	-2.05033
AEALLSHAPR	Tryptic+	0.819211	0.828478
AEALSEPLTKPVGK	Tryptic+	-0.268811	-0.388151
AEAMEILLSR	Tryptic+	-1.158	-1.00084
AEANPLADHVSATR	Non-Tryptic+	0.224408	-3.0695
AEANQHVVDEK	Tryptic+	1.14246	1.19644
AEAPGQPLKPPEGQEGFSQR	Tryptic+	0.136859	0.0666286
AEAPLPSPK	Tryptic+	1.23439	1.20818
AEAQENGDHR	Tryptic+	0.0393644	-0.00446848
AEAQQVEALPGPSLDQWHR	Tryptic+	-0.240819	-0.217167
AEASGGLGGLTR	Tryptic+	-2.28309	-2.25275
AEASIQAGAGDGEWEESEVK	Tryptic+	-1.85417	-1.87462
AEASQLGHK	Tryptic+	1.48385	1.49176
AEASSGDHPTDTEMK	Tryptic+	2.08664	2.03402
AEASWDSAVHGCPQLSR	Tryptic+	-2.99001	-2.71619
AEAVESAQAGDK	Tryptic+	0.438372	0.39381
AEAVVNTVDISER	Tryptic+	-0.316424	-0.379655
AECEILMMVGLPAAGK	Tryptic+	-1.38714	-1.21958
AECLEELGCLVESYGMNVCQPTPGK	Tryptic+	-2.34307	-2.36666
AECRPAASENYMR	Tryptic+	-1.27158	-1.62205
AECSAEQCYK	Tryptic+	1.30174	1.36979
AEDALHNLDR	Non-Tryptic+	-0.0747672	-2.20335
AEDAVEAIR	Tryptic+	-0.718186	-0.769337
AEDDAYTTFISETGK	Tryptic+	0.147209	0.0847101
AEDEEELLR	Tryptic+	-0.955947	-0.906748
AEDEFPDLSAHNNHMAK	Non-Tryptic+	3.0545	0.150193
AEDELLDLQDK	Tryptic+	0.928703	0.908441
AEDFIVDVINMDYGMQEK	Tryptic+	0.38678	0.47878
AEDFQIEGYNPHPTIK	Tryptic+	1.39716	1.37433
AEDGENYDIK	Tryptic+	2.23005	2.18423
AEDGHAVAK	Tryptic+	2.2114	2.24153
AEDGSVIDYELIDQDAR	Tryptic+	1.32755	1.35275
AEDIPQMDDAFSQTVK	Tryptic+	0.299047	0.246258
AEDKPSTDLSAPVNGEATSQK	Tryptic+	0.37082	0.404314
AEDMEEEQAFK	Non-Tryptic+	3.15758	-1.62296
AEDMEEEQAFKR	Non-Tryptic+	0.426565	-4.8752
AEDNADTLALVFEAPNQEK	Tryptic+	1.84893	1.85573
AEDNFEDIITKPPVR	Tryptic+	1.80293	1.76068
AEDNFEDIITKPPVRK	Tryptic+	0.92282	0.844054
AEDNVCVK	Tryptic+	-1.98623	-2.06476
AEDQHLVEMEDTLNK	Tryptic+	0.568707	0.467705
AEDQTESSCESHRK	Tryptic+	0.728949	0.54838
AEDSGEYHCVY	Non-Tryptic+	-1.11134	-1.41372
AEDSGEYHCVYHFVSAPK	Tryptic+	2.86632	2.81232
AEDSICLADSKPLPHQNVTNHVGK	Tryptic+	0.338192	0.215594
AEEADHEVLDQK	Tryptic+	-0.372137	-0.335264
AEEAEAQK	Tryptic+	-0.904891	-0.775676
AEEAEELRLDLEDVK	Tryptic+	-1.02831	-1.18871
AEEASHWLWSR	Tryptic+	-0.739656	-0.719392
AEEDAALQAK	Tryptic+	1.3659	1.37644
AEEDEILNR	Tryptic+	0.976493	1.00228
AEEDTQFNYHR	Tryptic+	1.37002	1.32588
AEEDVEPECIMEK	Tryptic+	-0.289467	-0.331062
AEEFDQIK	Tryptic+	-0.640517	-0.743778
AEEGHIIPR	Non-Tryptic+	0.178183	-3.82318
AEEGIAAGGVMDVNTALQEVLK	Non-Tryptic+	-0.784959	-0.760996
AEEHNIVFMPVIGK	Tryptic+	1.46411	1.41565
AEEIANEMIEAAK	Tryptic+	2.78006	2.73602
AEEIEQLHEVIEK	Tryptic+	0.0866176	-0.0150584
AEEITIPADVTPEK	Tryptic+	-0.254629	-0.20012
AEEIWQQSVIGDYLAR	Tryptic+	0.0541412	-0.0766509
AEELENELHHLEK	Tryptic+	-0.401006	-0.507724
AEELFLWVPR	Tryptic+	-2.25447	-2.16937
AEELGLPILGVLR	Tryptic+	-2.80821	-2.88604
AEELGQELK	Tryptic+	1.63043	1.62034
AEELHYPLGER	Tryptic+	2.173	2.17359
AEELIQEIQR	Tryptic+	-2.01727	-1.9172
AEELLAEEK	Tryptic+	-0.016677	-0.0401427
AEELPSEK	Tryptic+	-0.221404	-0.224386
AEELQPGFSK	Tryptic+	-0.452691	-0.535136
AEEMYDIFGK	Non-Tryptic+	2.0684	-0.914147
AEEPGGHAYETPR	Tryptic+	-0.856081	-0.796236
AEEPSDLIGPEAPK	Tryptic+	-0.199046	-0.211804
AEEQPQVELFVK	Non-Tryptic+	-0.0779781	-0.0121385
AEEVATFFAK	Tryptic+	1.05552	0.93554
AEEVELYLEK	Tryptic+	0.803252	0.946922
AEEVFYAVK	Tryptic+	0.422128	0.398981
AEEVVSFVK	Tryptic+	0.62781	0.722181
AEEVYAQLQK	Tryptic+	-0.25945	-0.316313
AEEWGVQYVETSAK	Tryptic+	0.937487	0.815472
AEEYEFLTPVEEAPK	Tryptic+	0.982976	0.950207
AEEYTEETEER	Tryptic+	-1.81407	-1.83506
AEEYTEETEEREESTTGFDK	Tryptic+	-1.55737	-1.43328
AEFEDQDDEAR	Tryptic+	-2.619	-2.52149
AEFFADVVPAVR	Tryptic+	-0.327883	-0.109204
AEFFQHLIEDR	Tryptic+	-3.22925	-2.75473
AEFGPPGPGAGSR	Tryptic+	-2.48521	-2.29658
AEFIVGGK	Tryptic+	0.499013	0.507277
AEGAATEEEGTPK	Tryptic+	1.88113	1.88737
AEGAQNQGQK	Tryptic+	-1.21982	-1.2886
AEGDGAQPEETPR	Non-Tryptic+	-3.68371	-4.54245
AEGDISNVANGFK	Tryptic+	0.063111	0.0632254
AEGDSAGTAGTPGGTPAGDK	Tryptic+	0.128951	0.0794547
AEGDSWVLNGTK	Tryptic+	0.354866	0.372924
AEGFVDALHR	Tryptic+	2.201	2.1135
AEGGAGEEHDLFAGLKPLEQESR	Tryptic+	-1.78382	-1.84629
AEGGYFGQIR	Tryptic+	-2.03055	-2.04977
AEGIHTGQFVYCGK	Non-Tryptic+	0.532163	-0.787565
AEGIPVEMVVIGDDSAFTVLK	Tryptic+	-0.275181	-0.290348
AEGLEEVLTTPETVLTGHTEK	Non-Tryptic+	1.45415	-4.83983
AEGLGDGYR	Tryptic+	0.0698586	-0.12763
AEGLHQLEADHSR	Tryptic+	-0.311924	-1.81041
AEGLLDVFQAVK	Tryptic+	-0.346084	-0.263968
AEGLLQGK	Tryptic+	0.165875	0.0374447
AEGLQVGQDAR	Tryptic+	-1.8519	-1.76505
AEGLYLFENGQR	Tryptic+	-0.361964	-0.48693
AEGNDHIER	Tryptic+	0.250037	0.24973
AEGPDEDSSNR	Non-Tryptic+	-3.20109	-3.24877
AEGPDVAVDLPK	Tryptic+	1.3556	1.3765
AEGPEVDVNLPK	Tryptic+	0.8883	0.966925
AEGPGLSK	Tryptic+	0.0812165	0.069743
AEGPGRGDEPSPS	Tryptic+	-0.853433	-0.918076
AEGPQEWVFQECK	Tryptic+	0.327583	0.336359
AEGPVAVVVNGHTEGPAPAR	Tryptic+	-0.929284	-1.05178
AEGRPTPTIEWYK	Tryptic+	-0.417787	-0.284988
AEGSDVANAVLDGADCIMLSGETAK	Tryptic+	3.73344	3.72694
AEGSDVANAVLDGADCIMLSGETAKGDYPLEAVR	Tryptic+	-3.36428	-3.10336
AEGSEAAELAEIYAK	Tryptic+	1.17136	1.14488
AEGSSNSVVHAETK	Tryptic+	1.34221	1.3216
AEGSSTASSGSQLAEGK	Tryptic+	1.29887	1.20156
AEGTAPLHIFPR	Tryptic+	-0.707292	-0.777275
AEGTFPGK	Tryptic+	1.72652	1.6774
AEGTVFTEEDFQK	Tryptic+	0.160617	0.284896
AEGYAEGDLTLYHR	Tryptic+	2.52586	2.54454
AEGYEVAHGGR	Tryptic+	0.610275	0.714596
AEHASSLLELASTTK	Tryptic+	0.340541	0.368763
AEHCIPLLTSLLEER	Non-Tryptic+	-0.719293	-1.4974
AEHDQLLLNYAK	Tryptic+	3.6094	3.59766
AEHDQLLLNYAKK	Tryptic+	1.29354	1.15943
AEHDSILAEK	Tryptic+	3.85344	3.82783
AEHDSILAEKAEK	Tryptic+	0.913755	0.683455
AEHISDECK	Non-Tryptic+	1.11399	0.92581
AEHLDHVMFR	Tryptic+	0.765536	0.755161
AEHLESPQLGGK	Tryptic+	0.661278	0.684714
AEHLQLLEEAAK	Non-Tryptic+	1.96663	-3.52778
AEHMETNAVGPSPSSDTR	Tryptic+	-2.06124	-2.21174
AEHNAALQAK	Tryptic+	1.23923	1.10102
AEHNDLQYAAPGGLIGVGTK	Non-Tryptic+	0.743786	-0.243902
AEHPTWGDEQLFQTTR	Tryptic+	-0.595698	-0.600882
AEHQNNDENAK	Tryptic+	0.166176	-0.594174
AEHQQDSEDLFKK	Tryptic+	-0.203985	-0.205056
AEHQVGEDGFLLK	Tryptic+	1.1264	1.12067
AEHSGTVLYSLVK	Tryptic+	-0.0325103	0.0242471
AEHTPMAPGGSTHR	Tryptic+	-1.63017	-1.8786
AEHVVVPIVAFNK	Tryptic+	0.105417	0.0297173
AEIDLVCELAK	Tryptic+	1.76449	1.75061
AEIEGLTDSWLTNALK	Tryptic+	-1.46267	-1.43443
AEIEHAEK	Non-Tryptic+	0.152257	-0.00262094
AEIEHHEMAK	Tryptic+	0.968886	1.16248
AEIGIAMGSGTAVAK	Tryptic+	-0.714361	-0.845916
AEIHDLQEEHIK	Tryptic+	-0.169822	-0.183302
AEIIDQDLYER	Tryptic+	-1.01258	-0.985944
AEIIHHLADLLTDQR	Tryptic+	-1.22343	-1.27454
AEIIPGVLFIDEVH	Non-Tryptic+	-0.424446	-0.345869
AEIISLCK	Tryptic+	-0.418513	-0.406765
AEIITVSDGR	Tryptic+	-1.0027	-1.02628
AEILALQQALK	Tryptic+	-0.551156	-0.635735
AEIMESIK	Tryptic+	1.95602	2.00995
AEINILLCGDPGTSK	Tryptic+	1.01443	0.983128
AEISCIDNK	Tryptic+	0.787004	0.749133
AEISCTDNQDGTCSVSYLPVLPGDYSILVK	Tryptic+	0.0186264	0.0182701
AEISNAIDQYVTGTIGEDEDLIK	Tryptic+	-0.773105	-0.741066
AEISSSEK	Tryptic+	-0.269935	-0.0227722
AEITDAEGLGLK	Tryptic+	1.41468	1.39826
AEITELILQR	Tryptic+	-1.47925	-1.27639
AEITFDDHK	Tryptic+	0.472147	0.358936
AEITLVATKPEK	Tryptic+	1.57287	1.56404
AEIVHGDLSPR	Tryptic+	0.401729	0.391762
AEKPDATADAEPDANQK	Tryptic+	0.110388	0.122599
AELAELPLR	Tryptic+	-0.535541	-0.526319
AELALELHK	Tryptic+	0.273106	0.229152
AELALSLLQETPR	Tryptic+	-2.63659	-2.69998
AELAVFHR	Tryptic+	-0.82028	-0.772494
AELAWLEHQK	Tryptic+	-0.573275	-0.50124
AELDAAEK	Tryptic+	0.353707	0.208954
AELDAEHAQK	Tryptic+	-1.23628	-1.24475
AELDEVNK	Tryptic+	0.747802	0.724646
AELDGTILK	Tryptic+	-0.307586	-0.326192
AELDIGQHCQVEHCR	Non-Tryptic+	-2.46709	-2.94566
AELDNELMEGK	Tryptic+	1.58915	1.33213
AELDSLGHTDWAR	Tryptic+	-0.166206	-0.167585
AELEEVTLDGKPLQALR	Non-Tryptic+	-2.36454	-2.21027
AELEIQKDALEPGQR	Tryptic+	-1.33821	-1.38161
AELELELGR	Tryptic+	-1.50308	-1.75197
AELEQHLEQEQEFQVNK	Tryptic+	1.49441	1.56644
AELFTQSCADLDK	Tryptic+	1.92795	1.86508
AELGALPDDFIDSLEK	Tryptic+	-1.28425	-1.20559
AELGFLESCLR	Tryptic+	-1.86087	-1.7324
AELGIPLEEVPPEEINYLTR	Tryptic+	-2.76115	-3.00636
AELGPQLLHK	Non-Tryptic+	1.55032	-1.94003
AELGTDLLSQLSLEDQK	Tryptic+	0.399456	0.334658
AELHVLDVK	Tryptic+	1.90366	1.8915
AELIEQAAQYTNAVR	Non-Tryptic+	-0.429032	-4.82728
AELIVQPELK	Tryptic+	-0.206691	-0.267951
AELLDNEK	Tryptic+	-0.329271	-0.419277
AELLEFLESQQENMIK	Tryptic+	-0.154305	-0.184045
AELLEIIK	Tryptic+	-0.104396	-0.0600201
AELLMSLHDLDVGEICTVDPCHK	Tryptic+	-1.95633	-1.88436
AELMEISEDK	Tryptic+	2.45079	2.45551
AELMGISTDIFPVDNSDTSSSVDGR	Tryptic+	-1.74962	-1.58082
AELNEFLTR	Tryptic+	0.780916	0.738927
AELNPWPEYIYTR	Tryptic+	-0.616855	-0.728821
AELNSTTEELHK	Tryptic+	-0.0765961	-0.125872
AELQELPGLSHQYWSAPSDK	Non-Tryptic+	3.61113	-3.34612
AELQTALAHTQH	Non-Tryptic+	-0.119175	-0.128011
AELQTALAHTQHAAR	Tryptic+	0.916726	0.814458
AELRDDPIISTH	Non-Tryptic+	0.950399	0.980769
AELRDDPIISTHLAK	Tryptic+	3.26094	3.14236
AELTSQESQISTYEEELAK	Tryptic+	-1.63908	-1.77629
AELTTLLEQWEK	Tryptic+	0.899229	0.925805
AELVCLSGPHPVPDPPGPEGAR	Tryptic+	-0.180986	-0.235025
AELVQLEDEITTLR	Tryptic+	-0.526452	-0.493192
AELVQLVSPFLGK	Tryptic+	0.129616	0.130551
AELWDTWK	Tryptic+	0.367945	0.382362
AELYHIISSNLEK	Non-Tryptic+	-2.1029	-1.62558
AELYQHLK	Tryptic+	0.766365	0.768376
AEMDAAIASCK	Tryptic+	-0.0819014	-0.760594
AEMDQILHGLDK	Tryptic+	1.31781	1.30337
AEMEVLLASK	Tryptic+	1.87715	1.90323
AEMLEIVQAIYK	Tryptic+	-0.277281	-0.35707
AEMLHMYSQK	Tryptic+	0.223672	-0.205943
AEMPGNLQHYGR	Tryptic+	-0.0711466	-0.141804
AEMTCSGILPIDQMR	Tryptic+	-1.31956	-1.34067
AEMVVPDFSELFK	Tryptic+	0.647985	0.589732
AEMYDDVHSDGR	Tryptic+	0.319217	0.333027
AENCPYMHGDFPCK	Tryptic+	1.41155	1.42084
AENDLNELKPLVHSPH	Non-Tryptic+	0.620485	0.604222
AENGKLVINGNPITIFQER	Tryptic+	0.253244	0.214165
AENIPAVVIEIK	Tryptic+	1.93995	1.93215
AENLGEVLR	Tryptic+	-1.50105	-1.36011
AENLLHDHYGGK	Tryptic+	0.409228	0.300735
AENLLLDADMNIK	Tryptic+	-0.608046	-0.454296
AENLQLLTENELHR	Tryptic+	0.900918	0.944716
AENNSEVGASGYGVPGPTWDR	Tryptic+	1.11097	1.1315
AENPAGHGSK	Tryptic+	2.12798	2.08743
AENQSHDYK	Tryptic+	-2.31765	-2.23794
AENQVLAMR	Tryptic+	-2.40388	-2.20595
AENSHNAGQVDTR	Tryptic+	-1.64078	-1.84348
AENSLVAYK	Non-Tryptic+	0.188815	-3.93388
AENSSLNLIGK	Tryptic+	1.30603	0.715918
AENTQFVK	Tryptic+	-0.667274	-0.383563
AENVNQYLTDPK	Non-Tryptic+	2.30489	0.0418881
AENYDIPSADR	Tryptic+	1.6196	1.60349
AEPDESNAR	Tryptic+	-0.204795	-0.178196
AEPDHMVLGK	Tryptic+	2.89932	2.90873
AEPEAGEEQAGDDRDSGGPVLQFDYEAVANR	Tryptic+	-2.78908	-2.63366
AEPEDHYFLLTEPPLNTPENR	Tryptic+	2.04553	1.99423
AEPEDHYFLMTEPPLNTPENR	Tryptic+	0.47222	0.58219
AEPGFEPADCK	Tryptic+	-0.859642	-0.85541
AEPGGYSGPDGHYAMDNITR	Non-Tryptic+	-0.762879	-0.898932
AEPHFLSILQH	Non-Tryptic+	0.299506	0.347872
AEPLETFPFDQSK	Tryptic+	-0.724806	-0.625745
AEPLHLCHR	Tryptic+	-1.45849	-1.54727
AEPLNSVAH	Tryptic+	-0.842608	-0.794519
AEPLTAPPTNGLPHTQDR	Tryptic+	0.0432652	0.0780176
AEPMQWASLELPAAK	Tryptic+	-1.27404	-1.34513
AEPPKAPEQEQAAPGPAAGGEAPK	Tryptic+	0.544785	0.535388
AEPPQAMNALMR	Tryptic+	1.09495	1.06697
AEPPQCTSLAWSADGQTLFAGYTDNLVR	Tryptic+	-2.24252	-1.98071
AEPSEVDMNSPK	Tryptic+	1.40858	1.35814
AEPSISYSCNPLYFDFK	Tryptic+	-0.938202	-0.826276
AEPTAAPHPVLK	Tryptic+	0.829908	0.838894
AEPTHWCLLVR	Tryptic+	0.589316	0.429566
AEPVEVVAPR	Tryptic+	-1.88379	-1.77559
AEPYAADEGSGEGHK	Tryptic+	0.946879	0.897183
AEPYCSVLPGFTFIQHLPLSER	Tryptic+	-2.11733	-1.95198
AEPYETSQGK	Tryptic+	-0.387017	-0.372126
AEQAEADK	Tryptic+	-0.768671	-0.984202
AEQAEADKK	Tryptic+	-1.69461	-1.71557
AEQAEETAPIEATATK	Non-Tryptic+	1.04114	-6.48236
AEQDEAEK	Tryptic+	-2.06198	-2.0597
AEQDITTLEQSISR	Tryptic+	-0.32756	-0.326903
AEQEAQAPHWWR	Tryptic+	0.687255	0.694793
AEQEEEFISNTLFK	Tryptic+	0.37154	0.33038
AEQEEYVQEGIR	Tryptic+	-2.30386	-2.24692
AEQEGGMQFWVSSESK	Tryptic+	-1.40644	-1.33695
AEQEPTAEQLAQIAAENEEDEHSVNYKPPAQK	Non-Tryptic+	1.09391	1.0397
AEQFYCGDTEGK	Tryptic+	-0.924666	-0.872598
AEQFYCGDTEGKK	Tryptic+	1.45157	1.37292
AEQHNYPGIK	Tryptic+	0.501758	0.508343
AEQISPFFPLVSAH	Non-Tryptic+	-0.794666	-0.701295
AEQLAAEAER	Tryptic+	-1.42748	-1.33971
AEQLFSSALCAAR	Tryptic+	-0.924295	-0.750235
AEQLGAEGNVDESQK	Tryptic+	1.098	1.10785
AEQMASVQNAQR	Tryptic+	-3.23343	-3.26871
AEQMFGEMEVWNAISER	Tryptic+	-1.34655	-1.1804
AEQPDGLILGMGGQTALNCGVELFK	Tryptic+	0.654312	0.569667
AEQPHQHAM	Non-Tryptic+	-2.82532	-2.94485
AEQPHQHAMY	Non-Tryptic+	-0.637056	-0.639713
AEQPHQHAMYYLR	Tryptic+	0.0534356	0.0773481
AEQSLHDLQER	Tryptic+	1.2584	1.04146
AEQVDPNFYSK	Tryptic+	0.495247	0.543686
AEQWNVNYVETSAK	Tryptic+	-0.144085	-0.209075
AERDPEFAPPSDYFVGQK	Tryptic+	-1.82075	-1.94157
AERPDVDEK	Tryptic+	-0.65435	-0.630038
AESAALHAGLR	Tryptic+	-0.265773	-0.210778
AESALAQQAK	Tryptic+	1.11972	0.802197
AESAPLPVSADDTPEVLNR	Tryptic+	-1.00566	-1.12122
AESCDLLGDIQTCIR	Non-Tryptic+	0.591106	-3.37939
AESDGSLLLESK	Tryptic+	0.60844	0.541871
AESDLFLAEHHK	Tryptic+	1.87179	1.84636
AESEEGPDVLR	Tryptic+	-2.28809	-1.92807
AESEEMETSQAGSK	Tryptic+	1.23401	1.109
AESFAQEMFIEQNK	Tryptic+	-0.900945	-0.820016
AESFFQTK	Tryptic+	-1.17736	-1.10023
AESGDSLGSEDRDLLYSIDAYR	Tryptic+	-0.869074	-0.888478
AESGWFHVEEDR	Tryptic+	1.7793	1.76625
AESHNDCPVR	Tryptic+	-0.858521	-0.906044
AESLIGVYPEQGDCVISK	Tryptic+	0.465637	0.508814
AESLQQEVEALK	Tryptic+	-2.4709	-2.46288
AESMLQQADK	Tryptic+	1.00602	-0.70625
AESQLLECK	Tryptic+	-0.581519	-0.603936
AESQNTFEETELELK	Tryptic+	-0.871347	-0.718556
AESSDGIHIILK	Tryptic+	2.50248	2.63417
AESSQTCHSEQGDK	Tryptic+	2.72127	2.58998
AESSQTCHSEQGDKK	Tryptic+	-0.859536	-0.943926
AESSSSSK	Non-Tryptic+	-1.55945	-4.5721
AESTESIGSSEK	Tryptic+	0.10051	0.00112431
AESTFLFLVGQDDHNWK	Tryptic+	-3.56662	-2.89989
AESTLQNSSSAVHTESNK	Tryptic+	0.350906	0.330366
AESTPEIAEQR	Tryptic+	-3.79881	-3.24068
AESVVLEHR	Tryptic+	1.05968	1.08243
AETAAKHGEAQVK	Tryptic+	1.4222	1.31671
AETDHLFDLSR	Tryptic+	0.619564	0.53399
AETECQNTEYQQLLDIK	Tryptic+	1.07271	1.18077
AETEEGPDVLR	Tryptic+	-1.31713	-1.31162
AETFGGFDSHQMNASK	Tryptic+	-0.061621	-0.124366
AETHENEPGPLTVGDELLSQFK	Tryptic+	-0.0619709	-0.140903
AETHSSSTPVQHPIK	Tryptic+	-0.43825	-0.490876
AETLAGAMPNEAGGHPDAR	Tryptic+	-0.292988	-0.138631
AETLASSLQEDLAHTR	Tryptic+	-1.20458	-1.09001
AETLEFNDVYQEVK	Non-Tryptic+	-0.43344	-0.370906
AETLHLSEPLGGK	Non-Tryptic+	2.71131	0.37346
AETLMTVTDPVHDIAFAPNLGR	Tryptic+	0.36095	0.32217
AETLSGLGDSGAAGAAALSSASSETGTRR	Non-Tryptic+	-3.83981	-3.49253
AETNDSYHIILK	Tryptic+	2.26359	2.18813
AETPHGAEEECK	Tryptic+	-0.0677068	-0.111846
AETPHGAEEECR	Tryptic+	-0.885559	-1.00244
AETPTAAEDDNEGDK	Tryptic+	-0.359576	-0.496675
AETPTAAEDDNEGDKK	Tryptic+	0.19614	0.0239997
AETPTESVSEPEVATK	Tryptic+	0.196503	0.182052
AETQEGEPIAK	Tryptic+	0.381988	0.328091
AETVPEEANYEAVPVEAYGLAMLR	Tryptic+	-0.822481	-0.991396
AEVAAEFLNDR	Tryptic+	-0.720528	-0.930217
AEVAAEFLNDRVPNCNVVPH	Non-Tryptic+	-0.359638	-0.335845
AEVAAEFLNDRVPNCNVVPHFNK	Tryptic+	-0.696488	-0.739712
AEVAAIYEPPQIGTQNSLELLEDPK	Tryptic+	-2.31115	-2.16908
AEVAGQFVIK	Non-Tryptic+	0.0670211	-1.54017
AEVDAEKPGATDR	Tryptic+	0.126389	-0.0928956
AEVDLVVQDLK	Tryptic+	0.898226	0.826359
AEVDMDTDAPQVSHK	Tryptic+	0.0619798	-0.0172474
AEVDMDTDAPQVSHKPGGEPK	Tryptic+	1.79245	1.79051
AEVEALHSSGMTAVVK	Tryptic+	-1.35368	-1.50623
AEVEGKDLPEHAVLK	Tryptic+	-0.843059	-1.14139
AEVEQVELPDGKK	Tryptic+	0.763038	0.712826
AEVEVADELLENLAK	Tryptic+	0.73272	0.797497
AEVHESYK	Tryptic+	2.64783	2.64986
AEVHLVPWNHDFTK	Non-Tryptic+	0.474323	-3.69434
AEVHPAGDTAK	Tryptic+	0.0224111	-0.0957819
AEVIMNYHVGETVLSLQK	Tryptic+	0.183485	0.197872
AEVLILNSIVLPHK	Non-Tryptic+	-0.0637047	0.435063
AEVLSEEPILK	Tryptic+	2.59953	2.58228
AEVLWLMGAK	Tryptic+	0.663914	0.611307
AEVNQDYGLDPK	Non-Tryptic+	1.15157	-1.09189
AEVPEDKPK	Tryptic+	1.25748	1.06872
AEVQVLVLDGR	Non-Tryptic+	-2.44692	-2.27902
AEVSELKCGDLEEELK	Tryptic+	-1.46463	-1.41562
AEVSIQNNK	Tryptic+	1.31907	1.2447
AEVSPMYGVQK	Tryptic+	0.698736	0.848057
AEVTHWYENLQK	Tryptic+	0.335946	0.936239
AEVTMGDPHQQTLAR	Tryptic+	-0.392266	-0.452156
AEVVDEIAAK	Tryptic+	2.499	2.52021
AEVVGKPSPEFFK	Tryptic+	-0.681469	-0.80885
AEVVLAHLGGGSTSR	Non-Tryptic+	-0.568233	-2.67124
AEVVLGNIIK	Tryptic+	1.85026	1.8745
AEVWDLDMLR	Tryptic+	-0.308178	-0.378665
AEVYHNLK	Non-Tryptic+	5.16365	2.70208
AEWIEAIK	Tryptic+	-1.177	-1.27543
AEYEFDSPYWDDISDSAK	Tryptic+	-2.13136	-2.0651
AEYEGDGIPTVFVAVAGR	Tryptic+	0.164537	0.114087
AEYFDGSEPVQNR	Tryptic+	-0.935434	-0.888696
AEYHQSILAK	Non-Tryptic+	0.734049	0.685266
AEYINFLENLK	Tryptic+	-0.118625	-0.125815
AEYISLAEHEAK	Tryptic+	-0.401867	-0.642576
AEYLASIFGTEK	Non-Tryptic+	0.559718	0.535516
AEYLGSCLLHK	Tryptic+	0.635844	0.407011
AEYPEGFEIH	Non-Tryptic+	-0.513718	-0.696448
AEYTEASGPCILTPHR	Tryptic+	-0.124556	-0.18434
AEYWAVSSLTGENVR	Tryptic+	0.157325	0.212743
AEYYDNLPHYNSWIK	Non-Tryptic+	-0.506064	-1.55818
AEYYHLLAEK	Tryptic+	2.51429	2.47115
AFAAGADIK	Tryptic+	0.913234	0.677235
AFAAHEEK	Tryptic+	0.517539	0.544178
AFADALEFADEEK	Non-Tryptic+	2.19461	-3.0299
AFADALEVIPMALSENSGMNPIQTMTEVR	Tryptic+	1.07208	0.998314
AFADHVVSAVR	Tryptic+	-0.0588057	-0.139593
AFAEFQEHEHALK	Non-Tryptic+	-0.0628076	-0.00491443
AFAESVTEGDVR	Non-Tryptic+	0.0980584	-3.3011
AFAFQASQDK	Tryptic+	-0.189801	-0.258002
AFAHDAGGLPSGTGGLVK	Tryptic+	1.11209	1.12823
AFAHITGGGLLENIPR	Tryptic+	-0.848173	-0.812398
AFAHLQVPER	Tryptic+	-0.929879	-1.08637
AFAIDSSHPWLHEC	Non-Tryptic+	0.0608069	0.0537717
AFAISGPFNVQFLVK	Tryptic+	0.218446	0.378924
AFAKELFLGK	Tryptic+	-0.27539	-0.684112
AFALNDLDDYEK	Tryptic+	-0.945572	-0.944237
AFAMIIDK	Tryptic+	3.35712	3.38997
AFAMTNQILVEK	Tryptic+	3.03327	3.05258
AFANPEDALR	Tryptic+	-1.57872	-1.39479
AFASATNYK	Tryptic+	-1.00893	-0.907289
AFATGYGLK	Tryptic+	-2.03168	-2.16158
AFATIPIHQLQHEK	Non-Tryptic+	0.848752	-2.67011
AFAVGVQQVLLK	Tryptic+	2.41486	2.41353
AFCADQLDVFLQK	Tryptic+	0.401255	0.43991
AFCAENLEEK	Tryptic+	0.557065	0.472933
AFCEPGNVENNGVLSFIK	Tryptic+	0.978412	1.02014
AFCPFASSQVALENANAVSEGVVHEDLR	Non-Tryptic+	0.527167	-5.79177
AFCYFCNSVQK	Tryptic+	0.353034	0.256106
AFDCPETEYPVK	Tryptic+	-0.7794	-0.936536
AFDFLSEETEASLASR	Tryptic+	-0.15434	-0.301878
AFDHENTSELYK	Tryptic+	0.135656	0.187958
AFDIPGFYDSGLLQGK	Non-Tryptic+	-0.364433	-0.313156
AFDLFNPNFK	Tryptic+	1.46822	1.41806
AFDLIVDRPVTLVR	Tryptic+	-1.74202	-1.58015
AFDLVPPEAVPEQK	Tryptic+	0.606747	0.727418
AFDLVPPEAVPEQKDPDPEFPTVK	Tryptic+	-0.344838	-0.368197
AFDMEDLGDK	Non-Tryptic+	-1.08673	-1.01851
AFDQGADAIYDHINEGK	Tryptic+	1.51012	1.55256
AFDSAVAK	Tryptic+	0.437766	0.494171
AFDSGIIPMEFVNK	Tryptic+	2.13351	2.08799
AFDSGQNLSPDR	Tryptic+	-1.11261	-1.14866
AFDTAGNGYCR	Tryptic+	-0.985588	-0.82444
AFDTQLVER	Tryptic+	-0.464453	-0.412481
AFEDDAIQLVAR	Tryptic+	-2.33421	-2.1441
AFEDDDITHVEG	Non-Tryptic+	-1.55918	-1.62539
AFEDDDITHVEGSVD	Non-Tryptic+	-1.32915	-1.54017
AFEDDDITHVEGSVDPIR	Tryptic+	0.958446	1.06271
AFEDEMSGR	Tryptic+	1.05696	1.14223
AFEDITLESER	Non-Tryptic+	0.460109	-3.00823
AFEDTLQLMER	Tryptic+	-1.95889	-2.14693
AFEDWLNDDLGSYQGAQGNR	Tryptic+	-1.53862	-1.6857
AFEEAQLPR	Non-Tryptic+	-0.666963	-3.04028
AFEEDQVAGR	Tryptic+	-0.515255	-0.505171
AFEESLSTLK	Tryptic+	-1.23732	-1.25566
AFEGQAHGADR	Tryptic+	0.678183	0.772809
AFEHLQQLELIK	Tryptic+	1.02107	1.05795
AFELDSSK	Non-Tryptic+	-0.323452	-2.12843
AFELMHSGK	Tryptic+	3.29595	3.29375
AFEMEFDLDK	Tryptic+	0.606555	0.532299
AFENCSEDLQER	Tryptic+	-4.01232	-4.10266
AFENLLGQALTK	Tryptic+	0.903147	1.04187
AFEQLMTDLTLSR	Tryptic+	-1.53997	-1.78061
AFESDVFHNR	Tryptic+	0.529751	0.499984
AFEVMDEFDGR	Tryptic+	-1.69094	-1.60383
AFEVSENGNLVVSGK	Tryptic+	-0.500689	-0.36752
AFEYNMQIFNELDQAGSTLAR	Tryptic+	-0.528752	-0.626482
AFFDEEEDHWK	Tryptic+	0.462917	0.499051
AFFDMAYQGFASGDGDK	Non-Tryptic+	-1.13823	-1.08667
AFFESHPAPSAER	Tryptic+	1.68526	1.59982
AFFPCFDTPAVK	Tryptic+	2.15205	2.2844
AFFPCFDTPAVKYK	Tryptic+	-0.535551	-0.464407
AFGDVTAHLLQPCLVLR	Tryptic+	-1.74657	-1.69794
AFGFSHLEALLDDSK	Tryptic+	-0.0166496	-0.0343186
AFGGQSLK	Tryptic+	0.680796	0.622751
AFGGSSEPCALCSLHSIGK	Non-Tryptic+	-0.465686	-0.0661855
AFGHHAVSLLDGGLR	Tryptic+	0.130287	0.0825398
AFGNSSATGSLFGFSFNAPLK	Non-Tryptic+	-2.47672	-2.06892
AFGNSTEK	Tryptic+	-0.752929	-0.858705
AFGPGLQGGSAGSPAR	Tryptic+	0.0383321	0.0404624
AFGQAKHQPTAIIAK	Tryptic+	2.0169	1.80012
AFGSGIDIKPGTPPIAGR	Tryptic+	0.23575	0.172408
AFGSTIVINPEK	Tryptic+	0.664534	0.65234
AFGTDILHK	Non-Tryptic+	-0.118998	-5.40484
AFGVAFVK	Tryptic+	0.478438	0.379602
AFGVTDEGFSVCCHIH	Non-Tryptic+	-0.99404	-1.22465
AFGYLECSAK	Non-Tryptic+	2.79383	-0.00471813
AFGYMECSAK	Non-Tryptic+	1.13705	-3.98692
AFGYVCGGEGQHQFFAIK	Tryptic+	-0.40565	-0.20517
AFGYVEIPCVAK	Tryptic+	1.33028	1.27788
AFGYYGPLR	Tryptic+	-2.08991	-2.24335
AFHDISPQAPTHFLVIPK	Non-Tryptic+	1.65897	-1.83468
AFHDPESAQQHFHR	Tryptic+	-1.17089	-1.10984
AFHGLAGGTDVPFSEVVK	Tryptic+	0.638207	1.26165
AFHNAHDLSK	Non-Tryptic+	2.72929	-2.15488
AFHNEAQVNPER	Tryptic+	1.41852	1.41266
AFHNEAQVNPERK	Tryptic+	-0.133617	-0.127628
AFHPFIAGPYNR	Tryptic+	-0.322624	-0.223529
AFHPTYEEK	Tryptic+	1.66888	1.60001
AFHQDLNFVR	Tryptic+	0.141783	0.0415656
AFHVGLPAK	Non-Tryptic+	2.01558	1.97625
AFHYESNNDLEK	Tryptic+	0.181962	0.570731
AFIDVTAAAENIR	Tryptic+	-1.77606	-1.78003
AFIEFASFEDAK	Non-Tryptic+	0.203587	0.260471
AFIGFEGVK	Tryptic+	0.276823	0.211094
AFIGVDEAHR	Non-Tryptic+	0.579135	0.488368
AFIIQHFADK	Tryptic+	0.647558	0.572735
AFINLEAAGVGGK	Tryptic+	2.11032	2.05766
AFIPAIDSFGFETDLR	Tryptic+	0.330507	0.370784
AFIQDPDGYWIEILNPNK	Non-Tryptic+	-3.94786	-4.703
AFIQVPQDDDARTDAVDSVVR	Non-Tryptic+	-3.46672	-3.53719
AFITNIPFDVK	Tryptic+	2.30554	2.28794
AFIVTDEDIRK	Tryptic+	-0.812708	-0.778218
AFLADPSAFVAAAPVAAATTAAPAAAAAPAK	Tryptic+	1.2058	1.20459
AFLAELEQNSPK	Tryptic+	1.58828	1.55118
AFLASGPYLTHQQK	Non-Tryptic+	-1.40294	-1.29289
AFLDALQNQAEASSK	Tryptic+	1.3479	1.34376
AFLDFHALPYQVVEVNPVR	Tryptic+	0.587953	0.559347
AFLDNGPK	Tryptic+	0.61409	0.60292
AFLDNHNYAK	Non-Tryptic+	1.2036	-3.78991
AFLDSLPDVK	Tryptic+	0.428232	0.497466
AFLEAHELEQHR	Tryptic+	-0.552269	-0.483614
AFLEENNLDYIIR	Tryptic+	-1.06631	-1.16679
AFLEILHTYQK	Tryptic+	1.44666	1.50815
AFLEPLGLAYTGPDNSSIDCR	Tryptic+	-2.42037	-2.16279
AFLFDVVSK	Tryptic+	1.23431	1.22978
AFLGPFAHK	Tryptic+	0.0320252	0.193079
AFLIEPEHVNTVGYGK	Tryptic+	0.0548554	0.063923
AFLLESLLK	Tryptic+	-0.666703	-0.607216
AFLLFPTIER	Tryptic+	-1.84577	-1.88761
AFLLWDPTK	Non-Tryptic+	2.1937	-2.01733
AFLMQHAPANDYLVTSH	Non-Tryptic+	-1.0538	-1.01033
AFLNVVDIAGLVK	Non-Tryptic+	1.57031	-4.57216
AFLPAMTK	Tryptic+	0.728675	0.8205
AFLQGGQEATDIALLLR	Tryptic+	-1.58567	-1.45209
AFLSDMIK	Tryptic+	-1.49084	-1.65634
AFLSSHCYNAATIK	Tryptic+	-0.742908	-0.753637
AFLSTHPNTETVFEAFLK	Tryptic+	-0.987602	-0.96451
AFLTGVDPILGHQLSAR	Tryptic+	-0.0819795	-0.0665932
AFLTLYNLTQDMK	Non-Tryptic+	-0.117364	-0.156043
AFLTVGSK	Non-Tryptic+	-1.44833	-1.32556
AFNDPFIQK	Tryptic+	0.907138	0.933056
AFNESSNLTTHK	Tryptic+	-1.15195	-1.19953
AFNFGNGLQMLGQK	Tryptic+	-0.110365	-0.081255
AFNFLNEIK	Tryptic+	-1.02158	-1.07198
AFNHSADFETVR	Non-Tryptic+	-0.641265	-0.778679
AFNKPHLANGH	Non-Tryptic+	0.55897	0.499602
AFNLVKDSATGLSK	Tryptic+	0.253136	-0.094975
AFNMASPESDFGINLK	Non-Tryptic+	0.539953	-2.40552
AFNNVGEGIPLYESAVTRPH	Non-Tryptic+	-1.15397	-1.11927
AFNSNYEQR	Tryptic+	-1.10449	-1.08717
AFNSVDPTFDNSVPSK	Tryptic+	0.413545	0.432015
AFNSWFENAEEDLTDPVR	Non-Tryptic+	-1.39786	-5.03796
AFPAWADTSVLSR	Tryptic+	-1.76603	-1.74339
AFPEHFTYEPNEADAAQGYR	Tryptic+	0.614146	0.52131
AFPELFLSCLNHPDK	Non-Tryptic+	-2.25794	-2.25363
AFPHRPDAPELPDFSMLK	Non-Tryptic+	-1.38489	-1.40824
AFPLQCIHIAEGHTK	Tryptic+	-0.40174	-0.403527
AFPNPYADYNK	Tryptic+	-0.705011	1.49555
AFPQAANGSAK	Tryptic+	1.0827	1.02957
AFPSDHYAIESQLQ	Non-Tryptic+	-0.30659	-2.85544
AFPSDHYAIESQLQLH	Non-Tryptic+	2.01554	2.17607
AFPSDHYAIESQLQLHGLNIEESMR	Tryptic+	0.7717	0.886309
AFPSGHLLDAH	Non-Tryptic+	0.316204	0.306524
AFPSHSESSIR	Tryptic+	-0.635025	-0.597554
AFPVLGIDYTHVR	Tryptic+	-0.0637414	-0.0497547
AFQATQQK	Tryptic+	0.46316	0.435248
AFQAVQNLPTK	Tryptic+	0.472127	0.573684
AFQEGIAK	Tryptic+	0.347761	0.60729
AFQHAFSTNDCSR	Tryptic+	-1.74646	-1.85591
AFQLEHIMDLTR	Non-Tryptic+	1.55776	1.56724
AFQNTATACAPVSHYR	Tryptic+	-2.43761	-2.33096
AFQQLEHK	Tryptic+	1.49461	1.32369
AFQQSVEQDNLFDISTEEGSTK	Tryptic+	-0.343473	-0.338889
AFQYADGLEQLR	Tryptic+	0.123119	0.11284
AFQYHSK	Tryptic+	1.93889	1.96182
AFQYVETHGEVCPANWTPDSPTIK	Tryptic+	-0.408932	-0.437127
AFQYVETHGEVCPANWTPDSPTIKPSPAASK	Tryptic+	-0.629481	-0.436067
AFSDPFVEAEK	Tryptic+	1.25307	1.20169
AFSETEQTK	Tryptic+	0.753858	0.842273
AFSGYLGTDQSK	Tryptic+	1.26272	1.32503
AFSHDHPTDVDYR	Non-Tryptic+	0.496307	0.498699
AFSITQGLLK	Tryptic+	1.53941	1.55067
AFSPTTVNTGR	Tryptic+	-2.31153	-2.15332
AFSVFLFNTENK	Tryptic+	0.453583	0.47501
AFSVNIFK	Tryptic+	2.24195	2.26808
AFSWASVTSK	Tryptic+	-0.891945	-0.858584
AFSYSSGLAVHK	Tryptic+	-0.60261	-0.623526
AFTALCYSADGHSILAGGMSK	Tryptic+	0.155503	0.246265
AFTALDQDHSGK	Non-Tryptic+	-0.226741	-0.466225
AFTCDDLFR	Tryptic+	-1.1732	-1.32203
AFTDNAVAFDTGFCHVER	Tryptic+	-0.861775	-0.775449
AFTEAATGSSADFVK	Tryptic+	0.98823	0.813703
AFTELQAK	Tryptic+	0.189741	0.286087
AFTEVFLDDSHSPANCR	Tryptic+	-2.11	-2.21292
AFTGEGQK	Tryptic+	0.38275	0.462191
AFTGFIVEADTPGIQIGR	Tryptic+	-2.05946	-1.95046
AFTHTAQYDEAISDYFR	Tryptic+	1.16671	1.13164
AFTIHVDEAEK	Non-Tryptic+	2.23728	-1.32458
AFTMDCITLEGDQVSHR	Tryptic+	0.436275	0.351176
AFTNTATATEEDVK	Tryptic+	-0.803709	-0.800785
AFTPFSGPK	Tryptic+	0.346313	0.325418
AFTTGSDDATCR	Non-Tryptic+	-1.01521	-1.07962
AFTTTLNLLPYHK	Tryptic+	-0.058022	0.0335773
AFTYINLDK	Tryptic+	0.69821	0.760151
AFVAIGDYNGH	Non-Tryptic+	-0.300934	-0.188254
AFVAIGDYNGHVGLGVK	Tryptic+	3.02378	3.14879
AFVCHPEVLPIYTELCRPSK	Non-Tryptic+	-0.213506	-0.183069
AFVCHPSVLPIYSELK	Non-Tryptic+	0.707099	0.681721
AFVDFLSDEIK	Tryptic+	2.75564	2.75363
AFVDFLSDEIKEER	Tryptic+	-1.59576	-1.79181
AFVDFNEGEIK	Tryptic+	-1.15677	-1.30475
AFVDVVNGEYVPR	Tryptic+	-1.57844	-1.70369
AFVEAQNK	Tryptic+	-0.461541	-0.482465
AFVEATFQR	Tryptic+	-1.04508	-0.953676
AFVENYPQFK	Tryptic+	0.37054	0.491153
AFVGQKSSFLVDCSK	Tryptic+	-0.192956	-0.263657
AFVHWYVGEGME	Non-Tryptic+	-1.47015	-2.83867
AFVIDLAALASR	Non-Tryptic+	-4.2875	-4.11165
AFVILGIPHSH	Non-Tryptic+	-2.51847	-2.23784
AFVLAMLSQVEPANK	Non-Tryptic+	0.195344	-4.71268
AFVLTLCHHQK	Tryptic+	-0.166631	-0.0264371
AFVNPLIPESPEEEELFR	Non-Tryptic+	1.63641	-1.94547
AFVNTLNGK	Non-Tryptic+	0.264295	-5.62242
AFVPPLAEDLLAR	Tryptic+	-0.616038	-0.70065
AFVQLAPLSSK	Non-Tryptic+	1.94197	-1.75464
AFVQYVNER	Non-Tryptic+	-1.95475	-2.2012
AFVSGFDGSAGTAIITEEHAAMWTDGR	Tryptic+	-1.77668	-1.7455
AFVSGLLIGQCSSQK	Tryptic+	-0.511099	-0.54805
AFVSMVYSEEGAEDR	Tryptic+	-0.289077	-0.402107
AFVSYVQAYAK	Tryptic+	-1.21155	-1.15484
AFVTFDDHDSVDK	Non-Tryptic+	2.69558	2.5722
AFVTFDDHDTVDK	Non-Tryptic+	1.59828	1.54398
AFVYFENVDDAK	Non-Tryptic+	0.0966157	0.242006
AFYDPTHAWSGGLDHQLK	Non-Tryptic+	-0.800966	-1.27923
AFYECLAACEGSR	Tryptic+	0.268982	0.250265
AFYNNVLGEYEEYITK	Tryptic+	-0.393112	-0.328524
AFYPEEISSMVLTK	Tryptic+	2.78805	2.7315
AFYQLIHQGTK	Non-Tryptic+	1.66942	1.64619
AFYVNVLNEEQR	Tryptic+	-1.75028	-1.58457
AGAAATHLEVAR	Non-Tryptic+	-0.555095	-1.14215
AGAAGGPEEEAEK	Tryptic+	1.25727	1.30613
AGAAPVAPEK	Tryptic+	0.0218146	0.227704
AGAASLDVIQEVEYVK	Tryptic+	-1.24171	-1.21462
AGAAVDELGK	Non-Tryptic+	0.46801	0.485235
AGAFDAVPCYH	Non-Tryptic+	-1.06031	-1.10991
AGAFDAVPCYHWSVGGK	Tryptic+	0.923614	1.05457
AGAFDQLK	Tryptic+	1.02643	0.761816
AGAFEHLPSLR	Tryptic+	1.08904	1.14905
AGAGGIAGAFIHEK	Non-Tryptic+	0.0319165	-0.112398
AGAGPGGPPQK	Tryptic+	0.733684	0.657263
AGAGSATLSMAYAGAR	Tryptic+	-0.523316	-0.462366
AGAGYILEDFNEAQCNTAYQCLLIADQHCR	Tryptic+	-1.90956	-1.5394
AGAHLQGGAK	Tryptic+	6.10126	6.01812
AGAHSVYACELSK	Tryptic+	0.688278	0.72657
AGAIAPCEVTVPAQNTGLGPEK	Tryptic+	1.75922	1.79924
AGAIIAGGK	Non-Tryptic+	-0.852626	-0.821997
AGAISASGPELQGAGH	Non-Tryptic+	-1.21897	-1.40895
AGAISASGPELQGAGHSK	Tryptic+	1.55855	1.49598
AGAKPDQIGIITPYEGQR	Tryptic+	0.458109	0.356232
AGALDLLK	Non-Tryptic+	0.595409	-1.81791
AGALHAQVER	Tryptic+	1.22915	1.1858
AGALNSNDAFVLK	Tryptic+	2.31588	2.29445
AGALQCSPSDAYTK	Tryptic+	0.0981507	0.0201303
AGAQIHQSLLCDNAEVK	Non-Tryptic+	1.41937	-2.78977
AGAVASQTK	Tryptic+	-0.479024	-0.518659
AGAVSALAK	Tryptic+	0.539905	0.615513
AGAYAACQEAK	Tryptic+	0.0409475	-0.0563753
AGAYHANLEPEDK	Non-Tryptic+	0.617144	0.550795
AGCAVTSLLASELTK	Tryptic+	0.828363	0.923009
AGCECLNESDEHGFDNCLR	Tryptic+	-1.72681	-1.75739
AGCECLNESDEHGFDNCLRK	Tryptic+	1.44728	1.42436
AGCSGLGHPIQLDPNQK	Tryptic+	1.68229	1.59588
AGDATVASEK	Non-Tryptic+	3.05752	-1.01189
AGDEFVEK	Tryptic+	0.29039	0.306065
AGDEIDEPSER	Tryptic+	-3.00189	-2.75704
AGDELAYNSSSACASSR	Tryptic+	-2.26909	-2.26434
AGDKDDITEPAVCALR	Tryptic+	-0.524845	-0.672177
AGDKPHMQTYEVDLNK	Tryptic+	2.35616	2.35906
AGDLAPINAFIGGLAAQEVMK	Non-Tryptic+	-0.991711	-4.59932
AGDLLEDSPK	Tryptic+	1.91899	1.92416
AGDLVFAK	Tryptic+	-0.25052	-0.25993
AGDMENAENILTVMR	Tryptic+	0.576388	0.468013
AGDMVYIVGHVPPGFFEK	Tryptic+	-0.904508	-1.12575
AGDNIPEEQPVASTPTTVSDGENKK	Tryptic+	-0.965077	-0.922263
AGDPLDLVALAEQVQK	Tryptic+	-0.462283	-0.460782
AGDQHGGGGGGGGGAGAAGGGGGGENYDDPHK	Non-Tryptic+	-2.89324	-2.58346
AGDQIICMDDVYGGTNR	Tryptic+	-0.127348	-0.169418
AGDTHLGGEDFDNR	Non-Tryptic+	1.07958	-2.77804
AGDTLPIEVYCHLPVMCEDR	Non-Tryptic+	-2.66737	-2.67811
AGDTVIPLYIPQCGECK	Tryptic+	-1.40034	-1.54902
AGDVEEDASQLIFPK	Tryptic+	0.683078	0.652483
AGDVISVYSDIK	Tryptic+	-0.978679	-0.661865
AGDVITVLEQHPDGR	Tryptic+	0.404747	0.383274
AGDWQCPNPGCGNQNFAWR	Tryptic+	-0.681995	-0.810079
AGEAAELQDAEVESSAK	Tryptic+	0.275219	0.242014
AGEAPTENPAPPTQQSSAE	Tryptic+	-3.86294	-4.22123
AGEARPGPTAESASGPSEDPSVNFLK	Tryptic+	1.31718	1.37509
AGEDAVWVLDSGSVR	Tryptic+	0.186454	0.108224
AGEEDAGGPERPGDVVNVVFVDR	Non-Tryptic+	-1.11578	-1.16762
AGEEHYNCISALHK	Tryptic+	1.4486	1.28421
AGEGNEEISNMIHSYIK	Tryptic+	0.862775	0.871666
AGEGTYALDSESCMEK	Tryptic+	1.41515	1.41353
AGEIIEIINK	Tryptic+	0.474465	0.459564
AGEIITVLDDSDPNWWK	Tryptic+	0.307151	0.333508
AGEMELKPFNGEDYTCITFQPDLSK	Tryptic+	-0.718846	-0.680921
AGEPNSPDAEEANSPDVTAGCDPAGVHPPR	Tryptic+	-3.90289	-3.45999
AGEQLAPFLPQLVPR	Tryptic+	-1.38579	-1.32752
AGESGHTVADYLK	Tryptic+	1.20945	1.59428
AGESVLVHGASGGVGLAACQIAR	Tryptic+	-1.83435	-1.87737
AGESWFLVEK	Tryptic+	1.16946	1.13804
AGETPYNIDCSHQK	Tryptic+	1.36475	1.24454
AGEVDVEQHTLAK	Tryptic+	0.0982548	-0.0255043
AGEVFIHK	Tryptic+	3.694	3.71336
AGEVINQPMMMAAR	Tryptic+	0.315581	0.337722
AGEYDHLPEQAFYMVGPIEEAVAK	Non-Tryptic+	-1.87574	-2.4589
AGFAGDDAPR	Tryptic+	2.96427	3.4842
AGFAGDQIPK	Tryptic+	0.0561762	0.631663
AGFALDEGIANPTDAFTVFYSER	Tryptic+	-1.85056	-1.62225
AGFDSDYDQALADIR	Tryptic+	-0.174488	-0.186149
AGFSGGMVVDYPNSAK	Tryptic+	-0.834169	-0.328386
AGFTAAYSEK	Tryptic+	0.49852	0.717344
AGFVPVYLR	Tryptic+	-1.91392	-0.117483
AGFWEEFESLQK	Tryptic+	-2.31709	-1.7251
AGFYALGEGDK	Tryptic+	-1.29045	-1.05938
AGGAAQLALDK	Non-Tryptic+	1.73701	1.75663
AGGAAVVITEPEHTK	Tryptic+	1.69523	1.65894
AGGADAVQTVTGGLR	Tryptic+	-2.04451	-2.01595
AGGALCHILGAAYK	Tryptic+	0.786129	0.838969
AGGANYDAQTE	Tryptic+	-0.344533	-0.532144
AGGCCHTFGK	Tryptic+	-2.16844	-2.23422
AGGDAEPRPAEPPAWAGGAR	Tryptic+	0.377994	0.450226
AGGDATDSSQTALDNK	Tryptic+	-0.230476	-0.273216
AGGEAGVTLGQPHLSR	Non-Tryptic+	1.41884	1.38736
AGGEDRGDGEPVSVVTVR	Non-Tryptic+	-1.41156	-1.37021
AGGEELDEGVAK	Tryptic+	0.698338	0.674099
AGGEPWGAK	Tryptic+	1.052	1.06992
AGGGAAEQEELHYIPIR	Tryptic+	0.504097	0.51512
AGGGPTLQCPPPSSPEK	Tryptic+	0.584933	0.552611
AGGGVHIEPR	Non-Tryptic+	0.503395	0.416692
AGGHHNDLEDVGR	Tryptic+	-0.885489	-0.928686
AGGIETIANEFSDR	Tryptic+	-0.133753	-0.116364
AGGIETIANEYSDR	Tryptic+	1.6627	1.5566
AGGLIYQLDSYAPR	Tryptic+	-0.373155	-0.343324
AGGPLEDVVIER	Non-Tryptic+	-2.01017	-3.77741
AGGPTTPLSPTR	Tryptic+	-0.841301	-0.88595
AGGSAALSPSK	Tryptic+	2.19956	2.18965
AGGSAALSPSKK	Tryptic+	0.852285	1.0671
AGGSASAMLQPLLDNQVGFK	Tryptic+	1.03096	0.9355
AGGSLCHILAAAYK	Tryptic+	1.18677	1.29624
AGGSPAPGPETPAISPSK	Tryptic+	0.596564	0.519726
AGGTDAPSANGEAGGESTK	Tryptic+	-0.24457	-0.206397
AGGTGPGEEK	Tryptic+	-2.2522	-2.60722
AGGYDVEK	Non-Tryptic+	-0.505806	-3.53973
AGHCAPSEAIEK	Tryptic+	-0.639029	-0.763195
AGHDAEGSHSHVHFDEK	Non-Tryptic+	0.45381	-1.98995
AGHDQVVVLLHDVR	Tryptic+	-0.317781	-0.169171
AGHEALSIIVDEYK	Tryptic+	0.256805	0.244729
AGHGAGKPTAK	Tryptic+	1.60044	1.54969
AGHLILQDR	Tryptic+	-0.437876	-0.343581
AGHMGEGFALDWSPR	Non-Tryptic+	-1.09237	-1.09427
AGHMVPSDQGDMALK	Tryptic+	-0.244416	-0.361667
AGHSENGVEEDTEGR	Tryptic+	-1.79199	-1.76862
AGHVEHMR	Tryptic+	-4.38878	-3.48908
AGHYLELGAEIAR	Tryptic+	0.0809874	0.0432024
AGIALNDHFVK	Non-Tryptic+	0.710428	0.505056
AGIATHFVDSEK	Tryptic+	1.8546	1.79555
AGIEAVLLSLHPGFR	Tryptic+	-1.6132	-1.53221
AGIEDIETLESLSLDQHSK	Tryptic+	-1.76393	-1.66009
AGIEGPLLASDVGR	Tryptic+	-1.02399	-0.84195
AGIFLNNVK	Non-Tryptic+	0.742891	-2.76488
AGIFQSVK	Tryptic+	1.03911	1.05641
AGIGLELYK	Non-Tryptic+	-1.077	-2.91618
AGIIQDTWHK	Tryptic+	-1.98024	-1.79197
AGINPTDHLITAYR	Non-Tryptic+	-0.826089	-3.39938
AGIPVYAWK	Tryptic+	1.64124	1.69968
AGIQTEEHPNPGK	Tryptic+	0.589701	0.479059
AGIQVVGDDLTVTNPK	Non-Tryptic+	-0.252457	-0.82537
AGISEMFEGHQGPITGIHCH	Non-Tryptic+	-0.738638	-0.72493
AGIVQEDVQPPGLK	Tryptic+	0.703451	0.616674
AGKFPSLLTHNENMVAK	Tryptic+	0.529382	0.379319
AGKPVICATQMLESMIK	Tryptic+	3.01436	3.05109
AGKPYQLQIYPNER	Tryptic+	-0.823212	-0.468963
AGLEDECK	Tryptic+	-0.48276	-0.559857
AGLEHLPPAEQAK	Tryptic+	0.212907	0.172644
AGLESGAEPGDGDSDTTK	Tryptic+	0.630186	0.639958
AGLESGAEPGDGDSDTTKK	Tryptic+	-0.621557	-0.719205
AGLFHGTELLCK	Tryptic+	0.494489	0.649175
AGLGHPAAFGR	Non-Tryptic+	-3.57692	-3.39978
AGLGILHDIEGIR	Tryptic+	0.781475	0.790094
AGLGSGLSLSGLVHPELSR	Tryptic+	-1.41487	-1.55174
AGLGTAMLYELIEK	Tryptic+	0.771496	0.804616
AGLLEPEVFHLNPAK	Tryptic+	1.02037	0.988576
AGLLHNILPSQSTDLH	Non-Tryptic+	-0.72297	-2.86684
AGLLLGEAGK	Non-Tryptic+	-1.57181	-1.58694
AGLLQVYIHTQK	Tryptic+	0.568368	-0.144253
AGLLSQAK	Tryptic+	-0.243494	-0.317873
AGLLTEQAPGDTLTAVESK	Tryptic+	-0.851727	-0.996007
AGLLTLEDHPNIK	Tryptic+	-0.974983	-1.03447
AGLLVEDTLYQGLPAEVR	Tryptic+	-1.18407	-1.15856
AGLNCSTENMPIK	Tryptic+	2.41684	2.43383
AGLNEMVEYITH	Non-Tryptic+	-0.831176	-0.658715
AGLNEMVEYITHSR	Tryptic+	0.0729075	-0.259391
AGLQDASGNLVPLEDVHIK	Tryptic+	-1.37062	-1.38569
AGLQEGDQVLAVNDVDFQDIEHSK	Tryptic+	-1.03361	-1.13053
AGLQFPVGR	Tryptic+	0.511177	0.398143
AGLQTADK	Tryptic+	0.77305	0.778075
AGLQVLNDYLADK	Non-Tryptic+	2.83923	-1.0033
AGLQVYNK	Tryptic+	2.10955	2.05098
AGLSQSLFER	Tryptic+	-1.52622	-1.47584
AGLTHIITMDLHQK	Tryptic+	1.88403	1.86912
AGLVDDFEK	Tryptic+	0.118364	0.0934661
AGLVGPEFHEK	Tryptic+	0.427599	0.506571
AGLVYEYTLGEEK	Non-Tryptic+	1.05193	1.05828
AGMPHPETGK	Non-Tryptic+	2.28016	-0.860624
AGMSAEQAQGLLEK	Tryptic+	1.84477	1.78194
AGMSYYNSPGLHVQH	Non-Tryptic+	-1.04735	-0.944285
AGNAHDENVLSYYR	Tryptic+	1.31526	1.32747
AGNAIPSSDQIR	Non-Tryptic+	-0.798663	-1.94454
AGNASKDEIDSAVK	Tryptic+	1.65347	1.65401
AGNDLIESSAGEEASNLQNK	Tryptic+	-1.27686	-1.3204
AGNEYLIFQK	Tryptic+	1.06454	1.04546
AGNFVTLEEGK	Non-Tryptic+	1.97581	-2.63138
AGNFYVPAEPK	Tryptic+	2.12149	2.1196
AGNILFTLDGDIK	Tryptic+	0.539208	0.639253
AGNILLNTEGHAK	Tryptic+	0.290869	0.138809
AGNLGGGVVTIER	Tryptic+	-0.558858	-0.517075
AGNNMLLVGVHGPR	Tryptic+	-0.420254	-0.323818
AGNWVLIEGVDQPIVK	Non-Tryptic+	0.578033	-4.81918
AGNYEEALQLYQH	Non-Tryptic+	-0.514547	-0.538578
AGPDLPSLPSHALEDEGWAAAAPSPGSAR	Tryptic+	-1.81489	-1.86543
AGPDSAGIALYSHEDVCVFK	Tryptic+	-1.70311	-1.51299
AGPECLHCEEGCSK	Tryptic+	-0.749755	-0.761382
AGPESDAQYQFTGIK	Non-Tryptic+	0.79491	0.897791
AGPESDAQYQFTGIKK	Non-Tryptic+	-1.264	-1.29139
AGPFDEFQIATMLK	Tryptic+	1.35439	1.47287
AGPGSLELCGLPSQK	Tryptic+	0.0780038	0.0140425
AGPGTLSVTIEGPSK	Tryptic+	1.2744	1.33132
AGPNASIISLK	Tryptic+	-0.497747	1.862
AGPNTNGSQFFICTAK	Non-Tryptic+	-1.39013	1.0162
AGPPPIQDGEFTFLLPAGR	Non-Tryptic+	-0.96502	-1.20306
AGPSAQEPGSQTPLK	Tryptic+	-0.54854	-0.545102
AGPTALLAHEIGFGSK	Non-Tryptic+	-0.244735	0.0661763
AGPVAVQVK	Tryptic+	-0.379299	-0.241167
AGPVYSHTLAFK	Tryptic+	1.22212	1.61429
AGPWTPEAAVEHPEAVR	Tryptic+	-0.793171	-0.928478
AGQAATLALGDFDR	Tryptic+	-2.32991	-2.42263
AGQAGLPCDYTANSK	Tryptic+	-0.368659	-0.30164
AGQATEGHCPR	Tryptic+	-0.275773	-0.140482
AGQAVDDFIEK	Tryptic+	2.85706	2.84735
AGQCGNQIGAK	Non-Tryptic+	-0.203159	-1.17232
AGQCVIGLQMGTNK	Tryptic+	0.728257	0.873326
AGQDISADLDGPPHR	Tryptic+	0.159406	0.196845
AGQEMSLAALK	Tryptic+	0.680913	1.29551
AGQEVESGQK	Tryptic+	-1.32237	-1.29004
AGQHSQAVADLQAALR	Tryptic+	0.100586	0.0952851
AGQHYDLK	Tryptic+	0.905381	0.97942
AGQLLGVPEQHR	Non-Tryptic+	-0.454319	-0.379361
AGQTTYSGVIDCFR	Tryptic+	-0.644483	-0.562581
AGQVFLEELGNHK	Tryptic+	-1.43348	-1.38395
AGQVVTIWAAGAGATHSPPTDLVWK	Tryptic+	-0.994467	-0.80693
AGQYDDAASYQR	Non-Tryptic+	-4.60318	-4.64247
AGRPQFDDQGK	Tryptic+	-0.787136	-0.763634
AGSCPVDGDGPVTTAVAGAALAQDAFHR	Tryptic+	-1.98944	-1.94919
AGSGAGGGGSAEQLDALVK	Non-Tryptic+	0.552205	0.38688
AGSIVHELNPNFQPPK	Non-Tryptic+	3.78638	-1.00481
AGSLKDPEIAELFFK	Tryptic+	-1.10766	-1.20317
AGSLTNLAK	Non-Tryptic+	-0.742191	-0.749053
AGSNMLLIGVHGPTTPCEEVSMK	Tryptic+	0.504843	0.534126
AGSPFHPAMEALSLSSLSEK	Tryptic+	-0.74097	-0.563385
AGSPTAPVHDESLVGPVDPSSGQQSR	Tryptic+	-0.290085	-0.305777
AGSPTLLNCLMYK	Tryptic+	1.02545	1.02282
AGSQLGPGYQHHAQPK	Tryptic+	1.91061	1.91777
AGSSGNSCITYQPSVSGEHK	Tryptic+	-0.711519	-0.645058
AGSSGPGASSGTSGDHGELVVR	Non-Tryptic+	-0.0293977	0.0516565
AGSSTPGDAPPAVAEVQGR	Tryptic+	-0.389618	-0.247521
AGSSWQCDTCLLQNK	Tryptic+	0.175271	0.118593
AGSTALYWACHGGHK	Tryptic+	0.474583	0.296626
AGSVSLDSVLADVR	Tryptic+	-1.11182	-1.28589
AGTCLGILANDGVLLAAER	Non-Tryptic+	-1.42301	-1.42031
AGTDPNSAAWAAYYAH	Non-Tryptic+	1.19919	1.10352
AGTDPSHMPTGPQAASCLDLNLVTR	Tryptic+	-1.01981	-0.935255
AGTEDEEEEEEGRR	Tryptic+	-0.617015	-0.726343
AGTEEAIVYSDIDLK	Tryptic+	-0.544673	-0.502656
AGTEEAIVYSDIDLKK	Tryptic+	-1.21083	-1.35425
AGTFQAFEQFGQQLLAHGH	Non-Tryptic+	-2.71267	-2.57046
AGTGENAPWVVEDELVK	Tryptic+	-0.116956	-0.0637878
AGTGVDNVDLEAATR	Tryptic+	0.853252	0.925241
AGTHILCIK	Tryptic+	1.0152	1.05377
AGTLLPVIQFLQK	Tryptic+	0.577463	0.535002
AGTLSITEFADMLSGNAGGFR	Tryptic+	0.503447	0.504948
AGTNTGPNNSNTTFQK	Non-Tryptic+	-0.272391	-0.400117
AGTQIENIDEDFR	Tryptic+	-0.639653	-0.69667
AGTQIENIDEDFRDGLK	Tryptic+	2.02717	2.00416
AGTQIENIEEDFR	Tryptic+	-2.03845	-2.15367
AGTQIENIEEDFRDGLK	Tryptic+	0.943981	0.849391
AGTYLPQSYLIHEH	Non-Tryptic+	-0.672569	-0.53956
AGVAFFHLQDYDQAR	Tryptic+	-1.55554	-0.936763
AGVAPLQVK	Tryptic+	0.953545	0.893491
AGVDTSPDTQK	Tryptic+	-2.18807	-1.952
AGVEAMSK	Tryptic+	0.600078	0.556831
AGVENGKPTHF	Non-Tryptic+	0.385906	0.424388
AGVENGKPTHFTVY	Non-Tryptic+	2.19235	2.17019
AGVENGKPTHFTVYTK	Tryptic+	2.18208	2.18383
AGVFHVEK	Non-Tryptic+	-0.947055	-1.02525
AGVISLPVGGNK	Non-Tryptic+	-1.25682	-3.69758
AGVLAGHDNR	Tryptic+	2.33112	2.23991
AGVLAHLEEER	Tryptic+	2.46562	2.44247
AGVLVSHEVTK	Tryptic+	-0.60552	-0.494631
AGVMALANLLQIQR	Tryptic+	-2.12547	-1.9591
AGVNFSEFTGVWK	Tryptic+	1.19094	1.33196
AGVNTVTTLVEN	Non-Tryptic+	-1.78261	-1.6799
AGVNTVTTLVENK	Tryptic+	2.30539	2.29775
AGVNTVTTLVENKK	Tryptic+	2.22098	2.19415
AGVPMEVMGLMLGEFVDDYTVR	Tryptic+	-1.50572	-1.26598
AGVQEFVDGLHEK	Tryptic+	0.246394	0.269454
AGVQSVGEK	Tryptic+	-0.434067	-0.427101
AGVSISVVHGNLSEEAAK	Tryptic+	-0.466491	-0.33785
AGVSVKPFQVK	Tryptic+	0.908352	0.691942
AGVSVYGIVK	Tryptic+	0.631158	0.485711
AGVTCIVLPAENK	Tryptic+	1.61029	1.87534
AGVTCIVLPAENKK	Tryptic+	-0.332698	-0.485108
AGVVGPELHEQLLSAEK	Tryptic+	0.705987	0.770015
AGVVTPGITEDQLWR	Tryptic+	-0.423347	-0.561444
AGWGHASENPK	Non-Tryptic+	-0.514277	-0.410834
AGWLATEAQVTQELK	Tryptic+	-0.358921	-0.458248
AGWNAYIDNLMADGTCQDAAIVGYK	Non-Tryptic+	1.74859	1.74502
AGYAGEDCPK	Tryptic+	0.232628	0.526076
AGYAPVLDCHTAHIACK	Non-Tryptic+	-0.0458063	-0.335328
AGYGDVGK	Non-Tryptic+	1.36613	-3.77852
AGYIIPLQGPGLTTTESR	Tryptic+	-0.709318	-0.674628
AGYPLEHPFDFR	Tryptic+	1.92346	1.94631
AGYPQYVSEILEK	Tryptic+	0.591873	0.438693
AGYQDMPEYENFK	Tryptic+	2.02454	2.04574
AGYTDNLVR	Non-Tryptic+	-0.33069	0.143913
AGYTYCGSCAAHAYK	Non-Tryptic+	0.408064	0.596173
AGYVDFENGQWATDDIPDDLNSIR	Tryptic+	-2.23839	-1.99316
AHAAEVSFR	Tryptic+	-2.18053	-2.08833
AHAAQVTCVAASPHK	Tryptic+	2.89848	2.86821
AHAASPGDSPVFEPH	Non-Tryptic+	-0.266366	-0.358675
AHAAVWNAQEAQADFAK	Tryptic+	1.87668	1.87805
AHADDELAALR	Tryptic+	-0.595397	-0.621381
AHADHIGQGFER	Tryptic+	-0.883777	-0.872078
AHADTLCSVK	Non-Tryptic+	0.843805	0.690208
AHAEYLHK	Tryptic+	-0.409542	-0.481223
AHAFAVQQK	Tryptic+	2.22772	2.21992
AHAGEYGAEALER	Non-Tryptic+	0.645835	-1.22796
AHAGNAIPSSDQIR	Non-Tryptic+	-0.0634897	-4.17444
AHAGPGAFK	Tryptic+	1.29476	1.26419
AHAGSTMPSVVK	Tryptic+	3.05494	2.99909
AHAHLDTGR	Tryptic+	1.83043	1.59359
AHAIITLGK	Tryptic+	0.678659	0.720296
AHALAFQQK	Non-Tryptic+	1.60922	-2.02452
AHAMAQVDAWK	Tryptic+	0.643753	-0.491866
AHAMEEVK	Non-Tryptic+	0.387531	0.398636
AHASPFSGALTPSAPPGPEMNR	Tryptic+	-2.40548	-2.87086
AHATTSNTVSK	Tryptic+	0.654068	0.665302
AHAVEGQVEDVVGNLR	Tryptic+	-0.749494	-0.702517
AHAWPSPYK	Tryptic+	2.4299	2.37666
AHAWPSPYKDYEVK	Tryptic+	0.187195	0.0253822
AHAYGDPNAGLNSQLHYK	Tryptic+	0.398038	0.369753
AHCEENAPLCGFPWYLPVH	Non-Tryptic+	-1.23321	-1.14746
AHCEENAPLCGFPWYLPVHF	Non-Tryptic+	-4.31052	-3.86896
AHCQTSGWSLTEQDPYNNIVR	Tryptic+	-0.278272	-0.178705
AHDALVEVCVR	Tryptic+	-0.861928	-0.88078
AHDDPVALK	Tryptic+	-0.145675	-0.199419
AHDGAEVCSAIFSK	Tryptic+	2.14348	2.06732
AHDGGIYAISWSPDSTHLLSASGDK	Tryptic+	1.75787	1.79579
AHDGSVFTLCQMR	Tryptic+	0.305091	0.325437
AHDPLADVSNDLGHSGR	Tryptic+	-0.613333	-0.837834
AHDPSVRPSVDEILK	Tryptic+	0.331588	0.292249
AHDVQNPLHFGEMK	Non-Tryptic+	-1.77648	-2.99567
AHEAALEAR	Tryptic+	-0.17753	-0.182709
AHEAQDAGYR	Tryptic+	-1.26227	-1.44288
AHECNECGK	Tryptic+	0.0713372	0.338217
AHEDEVLCCAFSTDDR	Tryptic+	-2.22956	-1.92432
AHEEANAAR	Tryptic+	-0.867567	-0.845608
AHEELQQSR	Non-Tryptic+	-2.80707	-4.2937
AHEEQDEESQDNLFSSDR	Tryptic+	-2.80008	-3.08175
AHEGEIEDLALGPDGK	Tryptic+	0.051403	0.0399503
AHEGYVCQK	Tryptic+	0.85365	0.919337
AHEIGFGSK	Non-Tryptic+	2.65293	1.94115
AHEILPNLVC	Non-Tryptic+	-0.201969	-0.286366
AHEILPNLVCC	Non-Tryptic+	-0.167698	-0.2282
AHEILPNLVCCSAK	Tryptic+	2.28551	2.40014
AHELIEAEGIEDIEK	Tryptic+	2.36391	2.33297
AHELPESMCLK	Tryptic+	0.504739	0.553941
AHEPTYFTVDCAEAGQGDVSIGIK	Tryptic+	3.8307	3.80001
AHEQALAELTK	Tryptic+	2.45944	2.4283
AHESAVTGLSLH	Non-Tryptic+	1.21748	1.02862
AHETNILEIK	Tryptic+	1.81249	1.67343
AHEVAQAK	Tryptic+	0.578917	0.576235
AHFDYDPSDDPYVPCR	Tryptic+	1.09046	1.19299
AHFEQANIK	Non-Tryptic+	1.01898	0.998625
AHFEVNPDCSVSR	Non-Tryptic+	-0.368316	-0.395693
AHFFADMEEEPFNPDYVEVDR	Tryptic+	-1.60905	-1.80037
AHFGIHEEMLK	Non-Tryptic+	1.1431	1.11363
AHFGLPSVEAEDK	Tryptic+	1.6984	1.67712
AHFIMDDPAGNSYLQNVYAPEDDPEMK	Tryptic+	-0.177411	-0.129997
AHFLDADPGFVHSDGTIS	Non-Tryptic+	-0.731741	-3.7059
AHFLVTQAFDEDEK	Tryptic+	-1.06792	-0.943148
AHFNLDESGVLSLDR	Tryptic+	2.02184	1.48452
AHFPAALGH	Non-Tryptic+	-0.203189	-0.217417
AHFPELYDFALSNVAEVDTR	Non-Tryptic+	-1.57395	-2.19595
AHFPLDVQWNDLDYMDSR	Tryptic+	-0.0988601	0.016887
AHFPLGANPFLERPQSF	Non-Tryptic+	-2.26303	-2.15209
AHFQNFPNGVTDFIK	Tryptic+	2.12858	2.107
AHFTIWDK	Tryptic+	0.57998	0.681932
AHGAPEPEGEDEK	Tryptic+	0.573592	0.460066
AHGCYLSAEELNVFHER	Non-Tryptic+	-2.19704	-2.21213
AHGDANTIVCNSK	Non-Tryptic+	-0.934329	-1.10265
AHGELHEQFK	Tryptic+	1.09694	1.03287
AHGFEEIR	Tryptic+	-0.847505	-0.742176
AHGGGGTQQDGFHFR	Non-Tryptic+	-1.24815	-1.27465
AHGGISLSELEASVASPFTSK	Tryptic+	-0.941139	-1.02119
AHGGYSVFAGVGER	Tryptic+	2.78196	2.79159
AHGLEVEPSALEQGFR	Tryptic+	0.167739	0.182447
AHGLLAEENR	Tryptic+	0.452094	0.375323
AHGLSYEK	Non-Tryptic+	0.401334	0.471831
AHGNLGSAFFSK	Tryptic+	0.741463	0.816966
AHGPGLEGGLVGK	Tryptic+	2.9126	2.83456
AHGPGLEGGLVGKPAEF	Non-Tryptic+	-0.642343	-0.8802
AHGPGLEGGLVGKPAEFTIDTK	Tryptic+	2.33645	2.29436
AHGQDLGTAGSCLR	Tryptic+	0.246789	0.285701
AHGVSSYDTVISR	Tryptic+	-0.528351	-0.839005
AHHAACK	Tryptic+	-0.290675	-0.373459
AHHCSVCK	Tryptic+	-1.84849	-1.73652
AHHEVCPK	Tryptic+	0.0705167	0.197667
AHHPAAISTAK	Non-Tryptic+	0.892014	-2.03813
AHHTLADLK	Tryptic+	-0.627518	-0.656432
AHIANPSGASTECFVTDNADGTYQVEYTPFEK	Tryptic+	0.821841	0.81687
AHIAQLCEK	Tryptic+	3.02711	2.98739
AHIFPMADDYSDSLITK	Tryptic+	-0.927825	-1.07164
AHIISDQK	Tryptic+	2.473	2.43792
AHILACAPSNSGADLLCQR	Tryptic+	0.252423	0.334095
AHILTALAITEYK	Tryptic+	0.604506	0.6054
AHIMGEAMER	Non-Tryptic+	0.110389	-0.104223
AHIVFDFHQAADGIQEQQR	Tryptic+	-1.23631	-1.48419
AHLAGLDK	Non-Tryptic+	-0.240808	-0.121447
AHLALEEDLNSEFR	Tryptic+	0.933921	1.09006
AHLASCSK	Tryptic+	0.769878	0.708381
AHLCVLASNCDEPMYVK	Non-Tryptic+	-0.861339	-0.980944
AHLDATTVLSR	Non-Tryptic+	-0.496769	-1.15203
AHLDHIPDYTPPLLTTISPEQESDER	Tryptic+	-0.624531	-0.816075
AHLDHIPDYTPPLLTTISPEQESDERK	Tryptic+	-1.62421	-1.54952
AHLDIEAFTMDR	Non-Tryptic+	1.9717	1.88037
AHLEASAEK	Tryptic+	1.59423	1.5848
AHLFDLNCK	Tryptic+	2.56981	2.49893
AHLFGNLEK	Tryptic+	0.00799145	0.120712
AHLGEVLEAVR	Tryptic+	-0.80812	-0.653102
AHLGLEEQLR	Tryptic+	-0.318506	-0.477275
AHLGSCTLGNFVAGK	Tryptic+	2.18163	2.0701
AHLGTALK	Tryptic+	3.65549	3.70568
AHLGTALKANPFGGASHAK	Tryptic+	0.312181	0.246195
AHLHAQAK	Tryptic+	0.308591	0.361493
AHLIAGAPSEGSGALKPELSR	Non-Tryptic+	2.23881	-4.75321
AHLLADMAH	Non-Tryptic+	2.69074	2.61117
AHLLADMAHISGLVAAK	Tryptic+	0.854833	0.986773
AHLMEIQVNGGTVAEK	Tryptic+	3.36207	3.2988
AHLPFAVIGSTEELK	Non-Tryptic+	-1.37513	-1.65789
AHLQAEVQHLR	Tryptic+	-0.211919	-0.167691
AHLQGPAGASVAGPQTSEAFAITVR	Tryptic+	-0.521511	-0.292588
AHLSENELEALEK	Tryptic+	1.88955	2.06688
AHLTGTEFMQDPDEEHLK	Non-Tryptic+	-0.268049	-1.86506
AHLVAVFNEYQR	Tryptic+	-0.833288	-1.07922
AHLVDEEFFQR	Non-Tryptic+	-0.688776	-1.12055
AHLVEVQGLQVR	Tryptic+	-1.72862	-1.62846
AHMAVLSIQDLTVK	Tryptic+	1.5767	1.58478
AHMDGTYK	Non-Tryptic+	2.9512	-2.35723
AHMGMFTELAILYSK	Tryptic+	-0.0344945	0.188013
AHMMNAIK	Tryptic+	2.28668	2.29943
AHMNSVLMGMK	Tryptic+	2.50869	2.55653
AHNAFGGEGVYAIAR	Tryptic+	-1.73262	-1.78538
AHNDEISGLDLSSQIK	Non-Tryptic+	0.445167	0.468847
AHNDHPNNFSR	Tryptic+	-2.79331	-2.60831
AHNDVMEVLHK	Tryptic+	-1.24828	-1.12011
AHNHHGENK	Non-Tryptic+	-3.79106	-4.54715
AHNLLCQQK	Tryptic+	-0.41801	-0.320686
AHNNELEPTPGNTLR	Tryptic+	0.406109	0.367534
AHNPTGIDPTPEQWK	Non-Tryptic+	-0.525564	-0.46675
AHNQDLGFAGSCLPR	Tryptic+	-0.0536969	-0.162867
AHNVPVLVCCETYK	Tryptic+	-0.565899	-0.356899
AHPAAEEEDDPDRPIEFSSSK	Tryptic+	1.84929	1.96764
AHPASNAIDGTER	Tryptic+	-0.405583	-0.429678
AHPAYHSFNK	Tryptic+	0.232675	0.306936
AHPEPGTWDSFLEK	Tryptic+	1.10822	1.12378
AHPLGDEGGTASK	Tryptic+	2.24419	1.90323
AHPLQLEQSSDPSNSIDGPDHLR	Tryptic+	-1.53127	-1.35718
AHPNMEAGPPESGESTDALK	Tryptic+	0.341604	0.213492
AHPPSAEVEAIALATLHDR	Non-Tryptic+	-0.317687	-0.466527
AHPQEVYNEYVPR	Non-Tryptic+	0.559806	0.653747
AHPSGNMASFTK	Non-Tryptic+	-0.0185816	-1.3812
AHPVAVASK	Tryptic+	1.98911	2.00017
AHPVFYQGTYSQALNDAK	Tryptic+	0.291862	0.370579
AHPVTNAIDGSER	Tryptic+	-0.991215	-1.08603
AHPYYAGPEDGPHLR	Tryptic+	-1.28095	-0.459125
AHQAHAVVAEEVAALTGELER	Tryptic+	-0.344688	-0.344682
AHQCGDDDK	Tryptic+	1.49227	1.44809
AHQDIHTQLQDVK	Tryptic+	0.333455	0.306567
AHQGNLESQLTSESYYK	Tryptic+	0.992127	0.963559
AHQILVLQEGK	Tryptic+	1.65382	1.6701
AHQITDESLESTR	Tryptic+	0.124702	0.0943466
AHQLEEDIVSVTHK	Tryptic+	0.383663	0.33939
AHQLVHEGYK	Tryptic+	2.28566	2.17911
AHQLVLPPCDVVIK	Tryptic+	-0.937335	-1.29702
AHQLVMEGYK	Tryptic+	2.66812	2.70697
AHQLVMEGYNWCHDR	Tryptic+	0.474491	0.567995
AHQSESYLPIGCK	Tryptic+	0.658937	0.747281
AHQSYCHSNK	Tryptic+	-1.89087	-2.16771
AHQTGIHATEELK	Non-Tryptic+	1.70288	1.73939
AHQVLYSTSGENASGK	Non-Tryptic+	1.71353	-5.53085
AHQVVEDGYEFFA	Non-Tryptic+	-1.05278	-2.07901
AHQVVEDGYEFFAK	Tryptic+	3.31608	3.36028
AHQVVVAK	Non-Tryptic+	2.07008	2.00858
AHSAQELQEWVR	Tryptic+	-1.34893	-1.53318
AHSDGGDGVVSQVK	Tryptic+	0.584543	0.650582
AHSEFLK	Non-Tryptic+	1.11266	-1.96019
AHSGAQGLLAAQK	Tryptic+	1.07022	1.10212
AHSGECPYVCDQCGK	Tryptic+	-0.121188	-0.0586987
AHSILNFLK	Tryptic+	0.448219	0.582152
AHSIQIMK	Tryptic+	4.50319	4.49651
AHSLKPSIK	Tryptic+	0.907068	0.550652
AHSLLFENSDSFSEDSSTLGR	Tryptic+	-1.23267	-1.02085
AHSLMELSPSAPPGGSPHLDSSR	Tryptic+	-1.34643	-1.30882
AHSLNTVK	Tryptic+	1.76207	1.7535
AHSNPDFLPVDNCLQSVLGQR	Tryptic+	0.559788	0.518182
AHSNPMADHTLR	Tryptic+	0.0995095	0.0111572
AHSPFYQEGVSNALLK	Tryptic+	-0.990588	-0.978916
AHSPMIAVGSDDSSPNAMAK	Tryptic+	0.88329	0.838198
AHSSMVGVNL	Non-Tryptic+	-0.651791	-0.637287
AHSSMVGVNLPQK	Tryptic+	4.57205	4.59163
AHSSYCTDPDLVLELK	Tryptic+	-1.13694	-0.889586
AHSVNNHAK	Tryptic+	-1.5117	-1.6132
AHSVYNFEK	Tryptic+	2.01487	2.00943
AHSWQPGIK	Tryptic+	0.746083	0.643845
AHTDFFEAFK	Tryptic+	1.87926	1.8707
AHTDVGPGPESSPVLVR	Tryptic+	0.230647	0.198475
AHTFSHPPSSTK	Tryptic+	0.590916	0.808248
AHTIQICK	Non-Tryptic+	2.40272	2.33406
AHTLILQPPSEK	Tryptic+	0.229467	0.122006
AHTLLSPPSANNATFAR	Tryptic+	-1.60726	-1.71747
AHTMTDDVTFWK	Tryptic+	3.6234	3.62807
AHTPNPLHSCPCGK	Tryptic+	0.0278647	0.0333527
AHTQAEQK	Tryptic+	0.773374	0.776011
AHTQEGEEK	Non-Tryptic+	0.703912	0.659755
[truncated: 56,179 more rows]
