# Supplementary material for: Deep quantification of substrate turnover defines protease subsite cooperativity
Source: Mol Syst Biol. 2024 Oct 28;20(12):3. doi: 10.1038/s44320-024-00071-4 (PMC11612144; doi:10.1038/s44320-024-00071-4)
Supplement: Supplementary file 7 — Dataset EV6 [file 44320_2024_71_MOESM7_ESM.xlsx]

## Sheet: Legend Data set EV6
Data set EV6 - Peptide intensities of wt or variants of GLP-1 determined by Mass Spectrometry represented in Fig. 3B and C. The mutated amino acids are colred red.

## Sheet: Product peptide intensities
	Peptide name: HAE		Peptide name: DAE		Peptide name: HAP		Peptide name: DAP
condition	HAEGTFTSDVSR (substrate)	EGTFTSDVSR (product)	DAEGTFTSDVSR (substrate)	EGTFTSDVSR (product)	HAPGTFTSDVSR (substrate)	PGTFTSDVSR (product)	DAPGTFTSDVSR (substrate)	PGTFTSDVSR (product)
Buffer only. Replicate A. 0 min	865850000	3400800	102290000	1353400	2255000000	150790	3938200000	47049000
Buffer only. Replicate B. 0 min	812490000	3183400	73395000	1521100	2407400000	489760	3037000000	38011000
Buffer only. Replicate C. 0 min	624140000	3117400	84627000	1482800	2300400000	341960	3491600000	47257000
Buffer only. Replicate A. 30 min	404860000	3112800	74700000	1358600	1981100000	340580	2538600000	32376000
Buffer only. Replicate B. 30 min	531870000	3010600	62492000	1332100	1894600000	208970	2716700000	36057000
Buffer only. Replicate C. 30 min	498170000	3422600	69048000	1362100	1751600000	426940	2649600000	37555000
Buffer only. Replicate A. 60 min	296610000	3032800	58559000	1138400	1557400000	140070	1628000000	22692000
Buffer only. Replicate B. 60 min	504840000	3089300	67403000	1259500	1500800000	235080	2825700000	36311000
Buffer only. Replicate C. 60 min	534990000	3279600	61289000	1274000	1558800000	231090	2688400000	33206000
Buffer only. Replicate A. 120 min	485840000	3741600	61462000	1323400	1617900000	374570	3535900000	44720000
Buffer only. Replicate B. 120 min	433290000	3249100	60251000	1386500	1733800000	488780	3013700000	39274000
Buffer only. Replicate C. 120 min	464560000	3139600	61196000	1277800	1496900000	349810	3252700000	46106000
hDPP4. Replicate A. 30 min	1474200	2896300000	159510000	425820000	1288800000	202130	2387500000	30179000
hDPP4. Replicate B. 30 min	2336600	3374200000	187680000	482920000	1313800000	238950	2646900000	37037000
hDPP4. Replicate C. 30 min	2525500	2826500000	169150000	412440000	1224900000	80226	2036000000	26851000
hDPP4. Replicate A. 60 min	1096000	3313900000	143770000	646150000	1262000000	209120	2047500000	23817000
hDPP4. Replicate B. 60 min	1212500	3248000000	162930000	656860000	1362400000	210360	2286300000	28638000
hDPP4. Replicate C. 60 min	1153400	3185900000	148770000	715920000	1483300000	319690	2237800000	29777000
hDPP4. Replicate A. 120 min	2289800	3351300000	111170000	1112000000	1326700000	334310	2272200000	30066000
hDPP4. Replicate B. 120 min	1337900	3399500000	118740000	1054000000	1292300000	282070	2199900000	29172000
hDPP4. Replicate C. 120 min	1032100	2859600000	115560000	1075300000	1139300000	202960	1983200000	24420000
