# Supplementary material for: Deep quantification of substrate turnover defines protease subsite cooperativity
Source: Mol Syst Biol. 2024 Oct 28;20(12):3. doi: 10.1038/s44320-024-00071-4 (PMC11612144; doi:10.1038/s44320-024-00071-4)
Supplement: Supplementary file 8 — Dataset EV7 [file 44320_2024_71_MOESM8_ESM.xlsx]

## Sheet: Legend Data set EV7
Dataset EV7 - Collection, refinement and processing of DPF-3 cryo-EM data.

## Sheet: Cryo-EM parameters
	Apo C. elegans DPF-3
Data collection and processing
Magnification	75000
Voltage (kV)	300
Electron exposure (e−/Å2)	50
Defocus range (μm)	-0.8 to -2.5
Pixel size (Å)	0.845
Symmetry imposed	C2
Initial particle images	1597137
Final particle images	223429
Map resolution (Å)	2.6
FSC threshold	0.143
Refinement
Model resolution (Å)	2.6
FSC threshold	0.143
Model resolution range (Å)
Map sharpening B factor (Å2)	N.A.
Model composition
Nonhydrogen atoms	11632
Protein residues	1444
Ligands	0
B factors (Å2)
Protein	43.4
R.m.s. deviation
Bond lengths (Å)	0.017
Bond angles (°)	1.172
Validation
MolProbity score	0.7
Clashscore	0.61
Poor rotamers (%)	0.32
Ramachandran plot
Favored (%)	98.95
Allowed (%)	1.05
Disallowed (%)	0
