# Supplementary material for: Deep quantification of substrate turnover defines protease subsite cooperativity
Source: Mol Syst Biol. 2024 Oct 28;20(12):3. doi: 10.1038/s44320-024-00071-4 (PMC11612144; doi:10.1038/s44320-024-00071-4)
Supplement: Supplementary file 9 — Dataset EV8 [file 44320_2024_71_MOESM9_ESM.xlsx]

## Sheet: Legend Data set EV8
Dataset EV8 - list of oligonucleotides used in this study

## Sheet: primers
Number	Sequence	comment
DPF-3 Fr_pAC8_N	CTCTACTTCCAGGGAGGCGGCCGCttcaatttttatcagtttct	Oligo couple (DPF-3 Fr_pAC8_N & DPF-3 Re_pAC8_C) to amplify the dpf-3 cDNA and clone it into the pAC8 vector by gibson cloning method.
DPF-3 Re_pAC8_C	TTAATTAAGCGGCCGTCCGGGGGTACCTTAtcaaagcgggccttgtctt
Dpf3 2xGS fw	ggttccAACTTTGTCTCTTCTGCAAAAG	Oligo couple (Dpf3 2xGS fw & Dpf3 2xGS rev) to generate the truncated version of DPF-3, replacing the amino acids 216-252 with 2xGS sequence.
Dpf3 2xGS rev	ggaaccTTTGGTTCCTGATGTGATTG
